# Supplementary material for: Genetic Diversity and Clonal Structure of Small-Leaved Lime (Tilia cordata Mill.) in Lithuanian Protected Forest Areas
Source: Plants (Basel). 2026 Apr 15;15(8):1207. doi: 10.3390/plants15081207 (PMC13119874; doi:10.3390/plants15081207)
Supplement: Supplementary file 1 [file plants-15-01207-s001.zip]

Archive with 4 entries (4 files):
- plants-4239384-Figure S1.pdf
- plants-4239384-Table S1.xlsx
- plants-4239384-Table S2.pdf
- plants-4239384-Table S3.xlsx
