# Supplementary material for: Genetic Diversity and Clonal Structure of Small-Leaved Lime (Tilia cordata Mill.) in Lithuanian Protected Forest Areas
Source: Plants (Basel). 2026 Apr 15;15(8):1207. doi: 10.3390/plants15081207 (PMC13119874; doi:10.3390/plants15081207)
Supplement: Supplementary file 1 [file plants-15-01207-s001.zip › plants-4239384-Table S1.xlsx]

## Sheet: Sheet1
Genetic Diversity and Clonal Structure of Small-leaved Lime (Tilia cordata Mill.) in Lithuanian Protected Forest Areas
Rita Verbylaitė 1 *, Jūratė Lynikienė 1, Artūras Gedminas 1, Valeriia Mishcherikova 1 Virgilijus Baliuckas 1 and Vytautas Suchockas 1
Table S1. Primer and locus data
Locus name	Primer sequence	GeneBank accesion number	Fluorescent dye	Repeat motif	Multiplex	Primer concentration	Multiplex conditions	No. of alleles found in this study	Allele range in bp	Null alleles, Van Oosterhout et al. 2004	N	SE	Na	SE	Ae	SE	Ho	SE	He	SE	F	SE
Tc6	Forward: 5"-CCATATCTTCTGCCAGTTTTCC-3"	JQ289159	6-FAM	(AG)12	A	0.2µM	Multiplex was performed in a total volume of 15 µl using 1 x Thermo Fisher Taq PCR Master Mix *Thermo Fisher Scientifics), different amount of primers (given in previous column), and 2 µl of template DNA (40 ng/µl). The PCR conditions were : 5 min of denaturation at 95 oC, followed by 15 cycles at 95 oC for 15 s, annealing at 54 oC for 15 s, extension at 72 oC for 15 s, then followed by 20 cycles…	15	121-155	-0.0352	81.0833	4.23631	10.4167	0.336162	3.60168	0.191764	0.777357	0.0335054	0.714415	0.0138437	-0.0879096	0.0418664
	Reverse: 5"-GGACTAATTTCTTCCTTTTATTAGGC-3"
Tc937	Forward: 5"-AGCCAACCAACTTTTACAATACAG-3"	JQ289169	VIC	(AG)13	A	0.1µM		11	146-172	-0.1584	81	4.24264	7.83333	0.321769	2.69509	0.111732	0.791438	0.0362593	0.621054	0.0174829	-0.274454	0.050122
	Reverse: 5"-AGATAAAAGCACATAAATCGATGG-3"
Tc920	Forward: 5"-AAATGTCTTCAGAGTGACTAGATGG-3"	JQ289167	NED	(GA)2(GT)15(AG)4	A	0.1µM		10	222-242	-0.0062	78	4.25868	9.83333	0.112367	6.77133	0.176687	0.883533	0.0206418	0.851216	0.00385745	-0.0374757	0.0219386
	Reverse: 5"-TGCCTCATTATTCTCCTAATTCTC-3"
Tc23	Forward: 5"-CAATCCCAAACCTGTATTCTTG-3"	JQ289163	PET	(CT)13	D	0.1µM		11	109-145	0.0966	71.75	4.57782	7.25	0.304636	2.62176	0.164078	0.48997	0.0294396	0.60317	0.0229123	0.181208	0.0473278
	Reverse: 5"-CATCTTCGACTTTCATCACTGC-3"
Tc943	Forward: 5"-ATTTCATCTTTCTCTAAAGCCTTG-3"	JQ289170	NED	(CA)10	B	0.2µM		6	140-152	0.1233	76.3333	4.85445	4.25	0.25	2.33039	0.0604891	0.434425	0.033733	0.5678	0.0108748	0.226271	0.0689183
	Reverse: 5"-GGGAAAGCCTGTGTTAGTTTC-3"
Tc8	Forward: 5"-CGAAGAAACTGTCAAAACAACG-3"	JQ289161	PET	(GA)13	B	0.1µM		1	145	0	81.5	4.32488	1	0	1	0	0	0	0	0	N/A	0
	Reverse: 5"-AGCTGGGTTTTAGAGGATAGGG-3"
Tc31	Forward: 5"-TTTGCAAAGACTACTCCAAGAATC-3"	JQ289164	6-FAM	(GA)12	B	0.2µM		not analyzed
	Reverse: 5"-AAATCGATGGTCAAGAACTAAATC-3"
Tc4	Forward: 5"-ATTTTAGAATGCCAACCTGCTAAG-3"	JQ289157	VIC	T6(GT)12	B	0.2µM		14	215-253	0.1558	68.75	5.1905	9	0.275241	5.95289	0.196783	0.57162	0.0344196	0.829819	0.00607793	0.31264	0.0399959
	Reverse: 5"-TATTGAAGTCCATTTCCAATTGTC-3"
Tc927	Forward: 5"-AGTCCTCCTGTCAAATGCTG-3"	JQ289168	PET	(AG)10	C	0.1µM		9	142-160	0.0352	80	4.47383	3.91667	0.378561	1.39714	0.0643277	0.247941	0.0253226	0.26847	0.0317909	0.0430392	0.0500448
	Reverse: 5"-ATCACACTCGTTTATGACATCTTG-3"
Tc11	Forward: 5"-AGCTATGAAAGAACTATCAAGAGAAAG-3"	JQ289162	6-FAM	(AG)13	C	0.1µM		6	130-140	0.189	75.5833	4.32655	3.66667	0.284268	2.05233	0.0768712	0.301598	0.0215944	0.505541	0.0175853	0.392302	0.0504262
	Reverse: 5"-CCCCAAGACATTGCAGTAGAAC-3"
Tc915	Forward: 5"-ACATCGATTGTATTTCCCTTTAAC-3"	JQ289165	VIC	(CT)16	C	0.2µM		19	148-184	0.0373	79.3333	4.56325	12.0833	0.28758	5.63282	0.326788	0.776267	0.037941	0.815376	0.0113668	0.0509569	0.0403815
	Reverse: 5"-GTTGTATTTTGCCCTTAACATTG-3"
Tc963	Forward: 5"-CTAACCCCATTCTCTTTAATTCTG-3"	JQ289172	NED	(CT)11	C	0.2µM		35	237-305	0.1434	70	5.70088	21.4167	1.01845	12.6167	0.757776	0.668849	0.0474581	0.917331	0.00531387	0.273017	0.0487268
	Reverse: 5"-GCTTTCATTTCAGTTTTCCTCTAC-3"
Tc951	Forward: 5"-TGTTATGACCTCACTTATAACCAAGT-3"	JQ289171	NED	(CT)12	D	0.2µM		6	151-161	0.0055	81	4.31172	3.58333	0.148647	2.22115	0.0958541	0.547312	0.0261764	0.539764	0.0212633	-0.0125918	0.0212935
	Reverse: 5"-GGGTGAGCTGACAATATAGAAGAG-3"
Tc5	Forward: 5"-TTTTCATACATTTAGAGACTTTTAGCA-3"	JQ289158	VIC	(AG)12	D	0.2µM		15	140-178	0.0133	79.3333	4.43186	11.1667	0.270615	4.23692	0.0874009	0.755377	0.0168962	0.76292	0.00468739	0.00982628	0.0216257
	Reverse: 5"-TGCATGATTTGTATGTTTAGGG-3"
Tc7	Forward: 5"-TTTACTTTTGCCAGTTGTGAGG-3"	JQ289160	FAM	(GA)13	D	0.1µM		10	218-248	-0.1986	81	4.34846	8.25	0.428617	3.01294	0.128933	0.864157	0.0340169	0.660769	0.0159509	-0.305308	0.0327149
	Reverse: 5"-CACCTAGAATGCCTCCTATTCG-3"
