# Supplementary material for: Genetic Diversity and Clonal Structure of Small-Leaved Lime (Tilia cordata Mill.) in Lithuanian Protected Forest Areas
Source: Plants (Basel). 2026 Apr 15;15(8):1207. doi: 10.3390/plants15081207 (PMC13119874; doi:10.3390/plants15081207)
Supplement: Supplementary file 1 [file plants-15-01207-s001.zip › plants-4239384-Table S3.xlsx]

## Sheet: Sheet1
Raw data file for Tilia ordata Mill.
		Loci
Sample name	Population+generation cohort	Tc6-1	Tc6-2	Tc937-1	Tc937-2	Tc4-1	Tc4-2	Tc943-1	Tc943-2	Tc920-1	Tc920-2	Tc8-1	Tc8-2	Tc11-1	Tc11-2	Tc915-1	Tc915-2	Tc963-1	Tc963-2	Tc927-1	Tc927-2	Tc7-1	Tc7-2	Tc5-1	Tc5-2	Tc951-1	Tc951-2	Tc23-1	Tc23-2
201	ANK	133	139	150	150	229	235	146	146	222	226	145	145	132	132	152	158	273	281	146	146	218	230	140	162	155	159	117	119
205	ANK	133	139	150	150	235	235	146	146	222	226	145	145	132	132	148	148	0	0	146	146	218	230	140	162	155	159	117	119
208	ANK	133	139	150	150	0	0	146	146	222	226	145	145	134	134	158	164	0	0	148	156	218	230	140	162	155	159	117	119
211	ANK	133	139	150	152	229	229	148	152	224	234	145	145	132	134	158	172	265	283	146	146	230	244	140	164	159	159	117	119
215	ANK	129	133	150	150	223	229	146	148	228	236	145	145	132	132	152	158	263	269	146	146	230	242	140	158	157	157	117	117
218	ANK	121	133	156	160	217	231	146	148	222	236	145	145	134	134	170	172	241	241	146	146	218	230	170	172	159	159	117	119
219	ANK	133	141	150	158	227	227	146	148	222	226	145	145	132	132	152	158	267	271	146	146	218	230	140	140	159	159	117	119
220	ANK	133	139	150	150	227	231	146	148	230	232	145	145	132	134	164	184	271	275	146	148	218	230	142	158	159	159	117	117
223	ANK	133	139	150	160	227	231	146	148	0	0	145	145	0	0	154	164	0	0	146	146	218	230	142	158	159	159	117	117
236	ANK	133	141	150	158	235	237	146	148	230	234	145	145	132	132	158	172	269	269	146	148	218	230	142	158	159	159	117	117
237	ANK	133	141	150	160	235	237	148	148	230	234	145	145	132	132	152	158	0	0	146	146	218	230	140	152	157	159	127	127
238	ANK	139	141	150	160	231	231	148	148	224	232	145	145	134	134	158	164	275	291	148	156	230	242	140	152	157	159	127	127
240	ANK	133	133	150	160	231	231	148	148	222	236	145	145	134	134	158	164	279	291	146	146	218	230	150	172	157	159	127	127
241	ANK	123	133	150	156	227	227	148	148	222	228	145	145	138	138	156	158	271	279	146	146	230	246	140	150	159	159	111	117
242	ANK	133	133	150	156	223	231	148	148	222	236	145	145	134	134	158	158	279	291	146	146	218	230	150	172	157	159	127	127
246	ANK	133	139	150	156	229	229	146	148	230	232	145	145	132	132	158	172	241	271	146	148	230	242	140	150	159	159	117	119
248	ANK	133	139	150	156	229	229	146	148	230	232	145	145	132	138	150	156	241	271	144	150	230	242	140	150	159	159	117	119
251	ANK	133	133	150	150	229	237	146	148	222	230	145	145	132	132	158	178	241	285	146	146	230	242	140	142	159	159	111	117
252	ANK	133	139	150	168	229	237	148	148	222	230	145	145	132	132	172	178	241	285	146	146	218	230	140	150	157	159	117	119
254	ANK	139	151	150	154	0	0	146	148	222	232	145	145	132	132	152	160	0	0	146	146	218	230	140	150	159	159	119	119
263	ANK	133	141	150	158	227	227	146	148	222	226	145	145	0	0	0	0	0	0	0	0	218	230	140	140	159	159	117	117
264	ANK	133	141	150	158	227	227	146	148	222	226	145	145	132	132	150	158	249	301	144	144	218	230	140	140	159	159	117	119
270	ANK	133	141	150	160	0	0	0	0	226	234	145	145	134	134	152	156	265	265	146	146	218	230	0	0	159	159	0	0
271	ANK	133	141	150	158	217	231	146	146	236	236	145	145	132	132	152	160	241	281	146	156	218	230	140	150	157	159	117	117
272	ANK	139	143	150	160	229	237	148	148	222	226	145	145	134	134	152	164	241	261	146	148	230	242	140	150	157	159	119	125
273	ANK	133	155	160	168	237	237	146	148	234	236	145	145	134	134	158	178	271	287	146	146	218	230	144	150	159	159	119	119
275	ANK	133	133	150	160	217	237	0	0	234	236	145	145	134	134	154	158	269	281	146	146	230	242	140	140	159	159	111	119
276	ANK	133	139	150	150	217	237	146	148	222	236	145	145	134	134	154	158	269	281	146	146	230	242	140	140	159	159	111	119
278	ANK	133	139	150	150	217	237	146	148	222	236	145	145	134	134	152	156	249	301	0	0	230	242	140	140	159	159	111	119
279	ANK	133	139	150	150	217	237	146	148	222	236	145	145	132	134	152	156	269	281	146	146	230	230	140	150	159	159	111	119
280	ANK	123	131	150	150	231	231	146	148	232	238	145	145	134	134	152	152	249	301	146	156	218	242	144	150	157	159	117	125
281	ANK	123	131	150	150	231	231	146	148	232	238	145	145	134	134	152	156	267	267	146	146	218	242	144	150	157	159	117	125
287	ANK	133	139	150	152	233	233	146	148	234	234	145	145	134	134	160	178	237	263	146	156	218	230	150	178	157	159	117	117
289	ANK	131	139	150	160	229	231	146	148	222	224	145	145	132	132	158	170	279	283	146	146	230	244	140	144	153	157	119	119
290	ANK	131	139	150	160	229	231	146	148	222	224	145	145	134	134	150	160	279	279	144	144	230	244	140	144	153	157	119	119
291	ANK	133	135	150	156	231	231	146	148	234	242	145	145	134	134	150	150	261	275	144	144	218	242	140	158	157	159	117	117
293	ANK	133	135	150	156	231	231	146	148	234	242	145	145	132	132	152	164	261	275	146	156	218	242	140	158	157	159	117	117
295	ANK	133	141	150	150	227	227	148	148	224	230	145	145	132	134	164	178	265	269	146	146	218	230	142	152	159	159	117	117
296	ANK	133	141	150	160	0	0	0	0	224	230	145	145	132	134	164	164	0	0	146	146	218	230	142	152	159	159	145	145
297	ANK	123	141	150	150	217	229	146	146	238	242	145	145	132	134	160	164	271	287	146	156	230	242	140	158	159	159	111	141
298	ANK	123	141	150	160	0	0	0	0	238	242	145	145	132	134	160	164	0	0	146	156	230	242	140	158	159	159	111	125
702	ANK	139	139	150	154	231	235	146	148	222	232	145	145	132	132	152	160	265	273	146	146	230	242	140	150	159	159	119	119
707	ANK	133	139	150	150	227	231	146	148	230	232	145	145	132	134	164	164	271	275	146	148	0	0	142	142	159	159	0	0
710	ANK	129	143	150	150	231	231	146	146	224	232	145	145	132	134	158	172	281	281	146	146	218	230	150	152	159	159	111	117
711	ANK	129	141	150	154	221	235	146	148	230	234	145	145	132	134	156	160	0	0	146	146	218	230	0	0	159	159	111	117
712	ANK	129	141	150	150	217	217	146	146	230	238	145	145	132	134	158	164	0	0	146	146	218	230	150	158	159	159	111	117
713	ANK	129	131	150	150	231	231	146	146	222	232	145	145	132	134	158	158	273	285	146	146	230	230	140	152	157	159	119	119
714	ANK	129	139	150	156	231	235	146	148	222	230	145	145	132	134	158	172	241	267	146	156	218	230	140	150	159	159	117	119
716	ANK	133	133	150	156	229	229	146	148	222	230	145	145	132	132	158	172	271	281	146	146	218	230	140	162	159	159	117	119
717	ANK	133	145	150	150	229	229	146	146	224	230	145	145	132	132	172	176	261	267	146	156	218	230	140	162	159	159	117	117
718	ANK	133	143	150	150	227	229	148	148	224	230	145	145	132	132	158	162	269	291	146	146	218	232	150	164	157	157	117	117
719	ANK	139	139	150	150	227	235	146	148	224	230	145	145	134	134	162	182	271	293	146	146	218	232	140	158	157	159	117	119
722	ANK	139	139	150	152	227	227	148	148	224	230	145	145	132	132	162	182	271	279	146	156	218	246	140	150	157	157	117	117
723	ANK	133	141	150	150	227	229	146	146	222	230	145	145	132	132	152	158	261	285	146	146	218	230	140	168	157	159	111	119
725	ANK	133	141	150	150	217	227	146	148	230	238	145	145	134	134	164	164	237	271	146	146	230	242	142	158	159	159	111	117
729	ANK	139	139	150	150	229	235	146	148	230	230	145	145	132	132	158	160	271	279	146	146	230	242	140	150	159	159	117	117
730	ANK	133	139	150	160	0	0	0	0	224	228	145	145	132	134	152	158	0	0	146	146	218	230	0	0	159	159	111	117
731	ANK	133	133	150	150	223	223	146	148	230	234	145	145	132	132	154	164	265	275	146	156	218	230	140	152	159	159	117	117
732	ANK	139	141	150	160	229	229	146	148	232	242	145	145	132	134	152	158	261	267	146	146	218	230	140	168	155	159	117	117
733	ANK	133	139	150	152	233	235	146	148	222	230	145	145	132	132	162	164	249	249	146	146	230	242	140	150	159	159	117	117
734	ANK	137	139	150	152	229	233	146	148	230	236	145	145	134	134	152	164	0	0	146	146	218	230	140	144	159	159	117	117
735	ANK	133	139	158	160	231	231	146	148	232	234	145	145	132	134	156	158	263	279	150	160	230	240	168	172	159	159	111	117
736	ANK	123	145	150	150	235	237	146	148	230	232	145	145	132	132	152	172	261	267	146	156	230	242	140	150	159	159	117	119
737	ANK	139	141	150	150	229	235	146	148	230	232	145	145	132	132	158	172	267	271	146	156	218	230	150	172	159	159	117	117
738	ANK	133	133	152	160	237	237	146	152	234	234	145	145	132	132	152	162	263	269	146	156	230	240	150	172	155	159	111	117
740	ANK	133	139	150	160	237	237	146	148	222	236	145	145	132	132	158	176	265	265	146	146	218	226	150	150	157	157	111	117
742	ANK	123	139	160	160	227	237	146	148	226	236	145	145	132	134	164	176	237	251	146	146	218	230	150	150	157	159	111	117
743	ANK	133	139	150	160	227	235	146	148	230	234	145	145	0	0	160	164	279	291	146	146	218	232	140	152	157	159	117	127
745	ANK	131	137	150	160	227	237	148	148	226	230	145	145	132	132	152	158	255	291	148	148	230	242	150	150	159	159	117	117
746	ANK	123	123	150	160	231	237	148	148	226	232	145	145	132	138	164	172	249	301	146	146	218	242	144	150	157	157	117	117
747	ANK	139	139	150	150	235	237	146	148	230	232	145	145	132	132	152	158	275	275	146	146	230	242	140	150	157	159	117	117
748	ANK	133	137	150	160	217	227	148	148	230	238	145	145	134	134	158	158	255	289	146	148	230	244	140	150	159	159	117	117
758	ANK	133	143	150	160	233	233	146	148	232	236	145	145	132	134	152	164	255	289	146	146	230	244	140	140	159	159	117	119
759	ANK	133	139	150	160	227	239	140	148	224	230	145	145	132	138	158	172	0	0	146	146	230	230	140	140	159	159	117	117
760	ANK	133	139	150	150	229	235	140	146	224	230	145	145	132	132	152	162	271	279	146	146	218	230	150	172	157	159	117	119
761	ANK	129	141	150	160	217	229	146	146	232	236	145	145	132	132	158	178	269	269	148	156	230	242	150	160	159	159	117	117
762	ANK	133	141	150	168	237	237	148	148	222	234	145	145	134	134	156	178	261	285	146	146	218	230	140	150	157	159	111	117
763	ANK	139	139	150	152	227	227	148	148	230	230	145	145	134	134	154	182	271	271	146	146	232	246	158	158	159	159	111	117
764	ANK	137	143	150	150	227	233	140	148	230	232	145	145	132	132	152	172	261	291	146	146	218	230	144	150	157	161	111	119
765	ANK	133	137	150	150	227	229	148	148	232	238	145	145	132	134	158	172	255	267	146	146	230	244	140	158	159	159	117	119
766	ANK	133	133	150	158	237	237	148	148	236	242	145	145	134	134	152	172	245	285	146	146	230	244	150	152	159	159	117	119
767	ANK	133	137	150	150	229	231	146	146	234	236	145	145	132	132	152	158	279	291	146	156	230	242	150	150	159	159	111	117
768	ANK	131	133	150	150	231	231	146	146	230	236	145	145	132	132	152	156	275	285	146	156	230	244	150	150	157	159	117	119
769	ANK	141	141	150	152	229	237	146	146	232	234	145	145	132	132	156	178	0	0	146	146	218	230	150	176	159	159	117	117
770	ANK	133	137	150	154	229	231	146	152	234	236	145	145	132	132	152	152	0	0	146	146	218	230	150	152	157	159	117	117
771	ANK	139	145	150	150	235	235	146	146	222	232	145	145	132	132	152	172	269	279	146	156	218	230	150	152	157	159	117	117
772	ANK	137	137	150	150	217	227	148	148	224	236	145	145	132	134	152	152	275	275	146	146	230	242	140	150	159	161	111	111
773	ANK	129	141	150	158	229	231	146	148	222	226	145	145	132	132	152	158	241	241	146	146	230	242	140	164	159	159	111	117
774	ANK	129	143	150	150	221	235	148	148	224	232	145	145	132	134	152	160	241	241	146	146	218	230	158	164	159	159	111	111
775	ANK	139	141	150	150	229	229	144	146	232	242	145	145	132	134	152	172	255	269	146	146	230	240	140	140	155	159	117	119
776	ANK	139	141	150	150	229	235	148	148	224	242	145	145	132	132	152	162	275	291	146	156	218	230	140	150	157	159	117	117
777	ANK	139	139	150	150	227	235	146	148	222	232	145	145	132	132	158	172	269	281	146	156	218	240	140	150	159	159	117	121
778	ANK	129	139	150	158	235	237	148	148	226	242	145	145	132	132	152	176	255	291	146	146	218	230	140	150	159	159	117	117
779	ANK	133	133	150	158	0	0	146	146	232	236	145	145	132	134	164	164	255	271	146	146	218	230	150	150	159	159	0	0
780	ANK	133	139	150	160	217	237	146	148	234	236	145	145	132	132	158	160	269	269	146	148	218	242	158	160	157	159	117	119
781	ANK	141	143	150	150	217	227	140	146	224	242	145	145	132	134	152	162	271	291	146	146	218	230	158	164	157	159	117	121
782	ANK	133	133	150	158	227	233	148	148	230	242	145	145	0	0	158	158	283	287	146	148	218	230	140	150	155	159	117	119
783	ANK	133	133	150	152	235	235	146	148	230	232	145	145	132	132	158	164	237	261	146	146	218	230	150	150	157	159	111	117
784	ANK	139	141	150	150	227	229	140	148	224	224	145	145	132	132	152	172	263	291	146	146	218	230	150	150	157	159	117	125
785	ANK	123	139	150	150	229	229	146	146	230	234	145	145	132	134	152	178	241	261	146	156	230	242	164	168	159	159	117	117
786	ANK	137	155	150	152	227	235	146	146	236	242	145	145	0	0	152	172	0	0	146	146	230	240	140	150	159	159	119	119
787	ANK	133	139	152	160	227	235	146	148	222	230	145	145	134	134	152	182	267	271	146	156	230	244	140	168	157	159	111	117
788	ANK	141	145	150	160	229	235	146	148	226	230	145	145	132	134	152	158	261	273	146	146	218	230	140	150	159	159	117	117
789	ANK	133	141	150	150	231	237	146	148	230	236	145	145	132	134	172	176	281	285	146	156	230	242	150	150	157	159	117	117
790	ANK	139	139	150	150	231	235	148	148	224	230	145	145	132	134	162	182	237	291	146	146	218	242	140	158	157	159	117	119
791	ANK	139	139	150	150	227	237	140	146	222	230	145	145	132	132	172	180	277	291	146	146	218	242	150	158	157	159	117	119
792	ANK	137	137	150	168	223	227	146	148	224	232	145	145	132	132	152	178	241	261	146	146	218	230	140	164	157	159	117	119
793	ANK	137	141	150	150	227	229	146	148	232	232	145	145	132	132	156	178	263	267	146	156	230	244	140	150	159	159	117	119
794	ANK	133	141	150	160	231	235	0	0	222	230	145	145	134	134	152	172	273	293	146	146	230	240	162	164	159	159	117	125
795	ANK	139	139	150	150	235	237	140	146	224	236	145	145	132	132	152	162	261	279	146	156	218	230	150	158	157	157	119	121
796	ANK	131	139	150	168	217	237	146	148	230	238	145	145	0	0	164	172	0	0	146	146	218	230	150	162	155	159	117	117
797	ANK	133	141	150	160	227	237	146	146	230	242	145	145	132	134	152	164	0	0	146	146	218	230	140	150	157	159	111	141
798	ANK	133	141	150	160	231	235	0	0	230	242	145	145	132	138	152	152	0	0	146	158	218	230	140	140	157	159	117	141
799	ANK	131	141	150	160	227	237	0	0	230	238	145	145	132	132	152	158	271	271	146	146	218	230	140	150	159	159	117	117
800	ANK	129	133	150	160	229	231	148	148	232	238	145	145	132	132	152	154	265	269	146	158	218	230	140	152	157	159	111	141
003	JU1	133	133	150	160	0	0	148	148	0	0	145	145	0	0	150	152	261	267	144	144	218	230	0	0	157	159	0	0
006	JU1	123	139	150	160	221	233	0	0	222	226	145	145	132	132	152	176	261	267	144	156	218	230	140	152	157	159	117	117
009	JU1	139	143	152	168	237	237	146	148	224	232	145	145	132	134	150	172	263	271	144	146	230	242	140	140	155	159	117	117
011	JU1	133	133	150	150	217	235	148	148	222	234	145	145	0	0	0	0	0	0	0	0	230	230	140	144	159	159	111	125
012	JU1	133	141	152	160	0	0	144	144	228	232	145	145	0	0	158	158	0	0	0	0	230	242	140	150	159	159	117	125
013	JU1	139	143	150	160	229	229	146	146	224	236	145	145	0	0	0	0	0	0	0	0	230	230	150	164	159	159	117	117
014	JU1	133	141	150	160	217	229	0	0	230	238	145	145	132	134	150	150	241	271	144	144	230	230	150	160	159	159	145	145
015	JU1	129	141	152	160	229	239	148	148	222	230	145	145	0	0	0	0	0	0	156	156	230	242	150	152	159	159	117	117
016	JU1	133	133	150	160	0	0	0	0	230	238	145	145	132	134	0	0	241	263	146	146	230	230	0	0	159	159	117	117
019	JU1	121	133	150	150	217	229	148	148	226	236	145	145	132	134	160	172	263	277	146	146	218	230	150	166	159	159	111	117
020	JU1	133	139	150	160	229	231	146	148	230	242	145	145	132	132	152	164	241	255	146	156	218	230	140	160	157	159	111	117
021	JU1	131	133	150	160	227	229	148	148	222	242	145	145	0	0	150	160	241	281	144	144	230	230	150	158	157	159	0	0
022	JU1	133	141	150	160	217	237	148	148	222	232	145	145	132	132	150	158	251	267	146	146	230	230	150	150	157	157	117	117
023	JU1	129	141	152	160	217	237	146	148	222	230	145	145	132	134	150	150	241	267	146	146	218	230	150	150	157	159	117	145
024	JU1	133	139	150	160	217	217	146	148	224	228	145	145	132	134	158	172	237	269	146	156	230	230	144	164	159	159	117	117
026	JU1	133	139	150	152	217	217	146	148	0	0	145	145	0	0	0	0	0	0	146	146	218	230	150	150	157	157	145	145
027	JU1	127	133	152	160	231	231	148	148	222	232	145	145	134	134	164	178	0	0	146	156	0	0	0	0	0	0	0	0
030	JU1	131	139	150	160	229	231	146	148	236	242	145	145	0	0	150	150	271	271	144	144	218	230	150	150	159	159	117	117
031	JU1	131	133	150	160	227	229	148	148	230	238	145	145	0	0	0	0	273	273	0	0	230	230	140	162	157	159	111	117
032	JU1	133	139	150	152	217	229	148	148	230	232	145	145	132	132	152	152	261	277	146	146	230	230	140	158	157	159	117	117
034	JU1	123	137	150	160	223	227	146	148	222	224	145	145	134	134	152	158	241	287	146	146	218	230	150	150	157	159	117	117
035	JU1	133	143	150	160	217	229	148	148	222	232	145	145	132	132	152	164	243	243	144	146	218	230	0	0	157	159	0	0
036	JU1	133	137	150	150	229	235	146	148	224	228	145	145	132	132	152	164	263	275	146	148	0	0	0	0	0	0	117	117
038	JU1	133	137	150	160	217	217	146	148	222	236	145	145	132	132	152	172	267	285	146	156	0	0	0	0	0	0	117	117
039	JU1	133	137	150	160	217	217	146	148	222	236	145	145	132	132	168	176	237	271	146	146	230	242	150	150	155	157	117	117
040	JU1	133	139	150	150	217	227	146	152	222	226	145	145	134	134	160	172	241	241	146	146	218	230	150	158	157	159	0	0
041	JU1	137	137	150	156	227	229	148	148	222	242	145	145	0	0	150	150	267	285	144	144	218	230	150	150	157	157	0	0
042	JU1	133	137	150	156	217	233	146	148	228	234	145	145	132	132	160	164	251	265	146	146	230	230	158	158	157	157	117	117
043	JU1	129	137	150	150	233	233	148	148	224	230	145	145	0	0	0	0	265	265	0	0	230	230	140	152	157	159	111	111
044	JU1	137	139	150	150	233	233	146	146	222	242	145	145	132	132	152	164	249	249	144	144	218	230	144	168	157	159	0	0
045	JU1	133	137	150	172	229	235	146	148	226	228	145	145	132	134	150	158	241	285	146	146	218	230	140	144	155	157	117	117
046	JU1	133	145	150	160	217	233	148	148	222	236	145	145	132	132	158	178	267	275	146	146	218	230	140	150	157	159	111	117
047	JU1	133	139	150	160	235	235	148	148	222	224	145	145	132	132	164	164	267	275	146	146	218	230	150	150	157	159	117	117
048	JU1	133	139	152	160	233	235	146	148	226	238	145	145	132	132	156	164	241	241	146	146	218	230	140	150	157	159	117	119
049	JU1	133	137	152	158	235	235	148	148	222	226	145	145	132	132	164	172	241	259	146	146	230	240	150	150	155	159	117	117
052	JU1	133	143	150	158	233	235	146	148	222	224	145	145	132	132	152	158	237	269	146	146	218	230	158	168	157	159	119	119
053	JU1	131	137	150	168	229	237	148	148	232	238	145	145	132	134	152	160	271	271	146	146	218	230	150	158	157	159	111	117
054	JU1	129	133	150	160	217	217	146	148	222	230	145	145	132	132	178	184	241	265	146	146	218	230	140	150	159	159	117	119
057	JU1	129	133	152	160	0	0	146	148	222	230	145	145	132	134	158	172	261	261	146	146	230	230	0	0	159	159	0	0
058	JU1	133	137	150	150	229	239	146	148	224	234	145	145	132	132	152	184	237	285	146	148	230	248	140	150	155	157	117	119
059	JU1	133	143	150	160	0	0	146	148	222	226	145	145	132	132	172	184	241	263	146	148	230	230	0	0	157	159	117	117
060	JU1	131	133	150	168	231	231	146	148	226	236	145	145	132	134	184	184	269	283	146	146	230	230	150	150	151	157	117	117
061	JU1	133	139	150	160	217	217	148	148	222	224	145	145	132	134	152	160	267	277	146	146	230	230	140	150	159	159	0	0
062	JU1	133	137	150	150	229	233	146	148	222	230	145	145	134	134	158	184	241	241	146	146	230	242	140	164	157	159	117	119
063	JU1	133	143	150	150	217	229	146	148	230	236	145	145	132	132	158	184	241	267	146	146	230	246	160	172	155	159	111	117
064	JU1	133	137	150	152	229	231	146	146	230	242	145	145	132	132	158	184	267	271	146	146	230	230	150	172	155	157	0	0
065	JU1	133	137	150	150	235	237	146	148	226	232	145	145	134	134	164	184	249	249	146	156	230	246	140	150	157	159	117	119
066	JU1	133	137	150	160	223	223	0	0	0	0	145	145	132	134	152	184	249	271	146	146	230	230	140	150	155	155	111	111
067	JU1	133	139	152	156	0	0	0	0	230	234	145	145	0	0	184	184	271	271	146	146	230	230	140	142	159	159	0	0
068	JU1	133	133	150	150	217	229	148	148	228	230	145	145	132	132	158	184	251	281	146	148	230	242	144	172	155	159	111	121
069	JU1	137	139	150	152	227	231	146	148	226	230	145	145	134	134	152	184	281	281	146	146	230	242	140	140	159	159	111	119
070	JU1	133	133	150	168	229	229	146	146	222	230	145	145	134	134	152	172	251	271	146	146	230	242	150	158	157	157	117	119
071	JU1	133	139	150	152	229	233	148	148	222	242	145	145	132	132	152	158	241	241	146	146	218	230	140	144	159	159	117	117
072	JU1	133	133	150	150	229	229	146	148	232	234	145	145	134	134	156	172	259	279	146	156	230	230	140	150	159	159	119	125
073	JU1	133	133	150	152	227	229	146	148	226	236	145	145	134	134	158	158	263	273	146	156	0	0	0	0	0	0	0	0
074	JU1	133	133	150	160	229	235	148	148	224	234	145	145	132	134	172	172	261	261	146	146	218	230	140	142	157	157	117	117
075	JU1	133	133	150	152	231	237	144	148	230	232	145	145	132	134	156	164	0	0	146	146	230	244	144	158	157	159	117	119
076	JU1	133	139	150	154	233	237	148	148	222	232	145	145	132	134	160	176	237	261	146	156	230	244	140	150	157	157	117	117
077	JU1	133	133	150	152	229	229	148	150	0	0	145	145	132	132	152	158	251	271	146	146	230	246	140	150	157	159	111	117
078	JU1	137	141	152	160	217	229	144	144	230	242	145	145	132	134	152	158	241	241	146	146	230	246	150	158	157	159	117	119
079	JU1	137	139	152	160	233	233	144	144	222	226	145	145	134	134	152	164	241	263	146	146	230	230	150	150	159	159	117	125
080	JU1	121	133	150	160	229	235	148	148	224	234	145	145	132	134	0	0	237	261	150	160	230	230	140	140	157	159	119	119
081	JU1	133	133	150	160	227	237	148	148	226	230	145	145	132	134	160	162	241	271	146	146	218	230	150	150	157	159	117	117
083	JU1	127	141	152	160	237	237	146	148	222	228	145	145	132	134	0	0	267	277	146	146	218	230	150	152	155	157	0	0
084	JU1	133	133	150	160	227	229	146	148	222	242	145	145	132	132	158	164	267	267	146	146	218	230	140	150	157	157	117	117
085	JU1	127	133	152	160	231	239	148	148	222	232	145	145	132	134	152	164	237	271	146	146	230	242	158	168	157	159	111	125
086	JU1	127	133	150	160	231	231	146	148	230	238	145	145	132	134	152	156	241	271	146	148	218	230	0	0	157	159	117	117
087	JU1	127	133	150	160	229	231	146	148	230	238	145	145	132	134	0	0	241	269	148	148	230	230	0	0	159	159	117	117
088	JU1	133	139	150	160	229	233	146	148	222	226	145	145	132	132	158	158	251	269	146	146	218	230	158	168	159	159	111	125
089	JU1	127	133	152	160	229	233	148	148	0	0	145	145	132	132	152	156	0	0	146	148	230	244	150	162	159	159	121	121
090	JU1	0	0	0	0	229	237	148	148	0	0	0	0	132	132	152	158	237	267	146	146	218	230	150	150	155	159	117	117
092	JU1	131	139	150	168	217	217	146	148	230	232	145	145	132	132	0	0	249	249	0	0	218	230	140	140	159	159	117	117
093	JU1	133	137	150	168	217	237	148	148	234	236	145	145	132	132	152	158	237	269	146	146	230	230	144	150	159	159	117	117
094	JU1	131	133	150	168	229	233	146	148	222	234	145	145	132	134	152	158	237	271	146	146	230	230	150	162	159	159	117	121
095	JU1	133	141	150	160	217	235	146	146	232	242	145	145	132	132	158	164	237	273	146	146	230	242	140	162	159	159	117	125
096	JU1	133	133	150	152	217	235	148	148	226	232	145	145	132	132	152	152	263	267	146	146	230	244	150	160	159	159	111	125
097	JU1	131	133	150	156	229	235	144	144	236	236	145	145	132	132	152	156	273	283	148	156	230	240	140	168	159	159	117	119
099	JU1	133	137	150	160	217	227	144	146	222	238	145	145	132	134	152	176	269	269	146	146	230	248	140	150	159	159	111	117
100	JU1	133	141	150	152	0	0	148	148	226	230	145	145	0	0	156	164	0	0	146	146	218	230	150	160	159	159	0	0
601	JU1	133	139	150	160	229	229	146	146	230	234	145	145	132	134	152	152	275	275	146	146	230	244	144	150	157	159	111	117
602	JU1	133	139	150	160	233	233	148	148	226	234	145	145	132	134	152	172	241	281	146	148	230	248	150	158	159	159	111	117
603	JU1	133	139	152	156	217	217	146	146	230	234	145	145	132	134	152	158	241	271	146	146	230	246	150	158	157	159	117	119
604	JU1	129	137	150	160	227	227	146	148	224	228	145	145	132	134	164	176	241	241	146	146	230	242	140	172	157	159	117	117
605	JU1	129	139	150	162	217	229	148	148	226	226	145	145	132	132	152	152	241	271	146	146	230	240	158	158	155	159	117	119
606	JU1	133	139	150	150	229	229	146	148	226	226	145	145	134	134	152	164	241	241	146	146	230	244	140	150	159	159	117	125
607	JU1	133	139	150	162	217	217	146	146	222	230	145	145	132	134	152	158	241	271	146	146	230	246	150	158	157	159	117	117
608	JU1	133	137	150	160	233	237	0	0	222	234	145	145	132	134	152	170	0	0	146	146	230	230	0	0	155	157	117	117
610	JU1	133	139	150	160	237	237	148	148	234	234	145	145	132	132	160	174	241	263	146	146	218	230	140	150	157	159	111	111
612	JU1	129	139	150	160	217	217	148	148	226	234	145	145	134	134	152	158	0	0	146	146	230	246	144	150	157	159	117	117
613	JU1	139	143	150	160	229	237	146	146	224	236	145	145	132	132	158	158	263	273	146	148	230	230	150	150	159	159	117	117
620	JU1	133	139	150	160	229	231	144	144	224	242	145	145	132	132	152	164	241	255	146	156	230	230	140	140	157	159	111	117
625	JU1	129	137	150	156	227	227	146	148	228	234	145	145	134	134	158	160	249	249	146	146	230	248	162	162	155	159	117	117
626	JU1	133	137	150	160	229	235	146	146	232	232	145	145	132	136	158	176	0	0	0	0	230	230	140	150	159	159	111	121
627	JU1	133	141	150	162	0	0	146	146	230	230	145	145	132	134	152	164	0	0	0	0	230	230	150	150	159	159	117	125
628	JU1	129	139	150	160	233	237	148	148	222	232	145	145	132	132	160	176	0	0	146	146	230	244	140	150	157	157	117	117
631	JU1	131	133	150	162	227	229	148	148	230	230	145	145	134	138	164	164	0	0	156	156	230	242	140	162	157	159	111	111
632	JU1	133	139	150	160	217	229	148	148	224	232	145	145	132	132	152	152	0	0	146	146	230	244	140	158	157	159	117	117
633	JU1	133	139	150	162	223	237	146	148	224	230	145	145	134	134	152	174	0	0	146	146	218	230	150	150	159	159	117	117
634	JU1	133	137	150	160	229	235	146	148	0	0	145	145	138	138	152	158	0	0	146	146	230	230	144	144	157	157	111	117
635	JU1	133	137	150	160	229	235	0	0	224	228	145	145	132	132	152	164	0	0	146	146	218	230	150	160	157	159	111	145
636	JU1	133	137	150	160	229	235	146	146	224	230	145	145	132	132	162	164	263	263	146	146	218	230	150	150	157	159	111	117
637	JU1	133	137	150	160	229	229	146	146	230	242	145	145	134	134	156	176	269	271	146	146	218	230	144	164	157	159	0	0
638	JU1	133	139	150	160	227	229	146	146	228	232	145	145	134	134	156	164	267	267	146	156	218	230	150	150	155	157	117	117
639	JU1	123	139	150	160	233	233	144	144	224	230	145	145	132	132	152	176	261	267	146	156	230	230	140	140	157	159	117	117
641	JU1	133	137	150	162	217	233	146	148	224	228	145	145	134	134	160	164	0	0	146	146	230	230	158	158	157	157	0	0
642	JU1	123	133	150	160	229	229	146	148	222	230	145	145	132	132	156	158	0	0	146	146	230	244	140	150	157	159	0	0
643	JU1	129	137	150	160	233	237	148	148	224	230	145	145	132	132	156	158	273	273	146	146	230	248	140	152	157	159	0	0
644	JU1	133	137	150	160	233	237	146	146	222	228	145	145	134	138	152	158	0	0	146	146	218	230	144	168	157	159	0	0
645	JU1	133	137	150	172	229	235	146	146	228	232	145	145	132	134	152	158	0	0	146	146	230	240	140	144	155	157	123	123
646	JU1	133	139	150	160	217	233	144	148	222	230	145	145	132	132	158	158	0	0	146	146	218	230	140	150	157	159	111	111
647	JU1	133	141	150	168	217	237	148	148	228	232	145	145	132	134	152	158	265	269	146	146	218	230	150	158	159	159	141	141
648	JU1	133	137	150	162	227	229	146	148	222	238	145	145	132	132	152	160	241	269	146	146	218	230	144	150	157	159	111	141
649	JU1	133	137	150	160	233	235	148	148	222	230	145	145	132	132	164	172	241	259	146	146	230	240	150	150	155	159	117	117
650	JU1	133	139	150	160	217	229	146	148	222	234	145	145	130	134	152	164	0	0	0	0	230	230	150	158	157	159	117	117
651	JU1	133	137	150	160	217	235	148	148	224	232	145	145	132	132	164	172	0	0	146	146	230	240	150	150	155	159	0	0
652	JU1	133	139	150	162	0	0	0	0	230	230	145	145	132	132	152	158	0	0	146	146	230	230	0	0	157	159	0	0
653	JU1	133	139	150	162	229	233	148	148	222	230	145	145	132	138	156	160	0	0	146	146	230	240	150	150	157	159	111	111
654	JU1	133	141	150	160	229	237	148	148	222	222	145	145	0	0	158	160	0	0	146	146	230	230	140	150	157	159	111	111
655	JU1	133	141	150	162	227	231	146	148	226	230	145	145	132	132	152	164	269	269	146	146	230	248	140	150	159	159	117	119
656	JU1	133	139	150	162	217	227	146	148	222	230	145	145	132	132	152	176	265	265	146	146	230	242	150	158	155	159	0	0
657	JU1	129	133	150	162	217	217	146	148	230	234	145	145	132	134	164	172	271	275	146	146	230	246	140	140	157	159	117	117
658	JU1	133	137	150	160	229	229	146	148	224	234	145	145	132	132	152	176	0	0	146	146	230	248	140	150	155	157	0	0
659	JU1	133	143	150	160	229	237	146	146	224	230	145	145	132	132	158	172	241	263	146	146	230	242	142	150	157	159	0	0
660	JU1	133	139	150	160	231	237	146	148	224	236	145	145	132	134	158	164	269	269	146	146	230	246	140	152	159	159	111	111
661	JU1	133	139	150	162	217	217	148	148	224	232	145	145	132	134	164	176	271	271	146	146	230	244	140	150	159	159	117	117
662	JU1	133	139	150	160	227	227	146	146	224	228	145	145	132	132	152	164	249	249	146	146	218	230	150	150	159	159	111	117
663	JU1	129	133	150	160	227	227	148	148	222	236	145	145	132	134	152	172	259	271	146	156	230	246	150	150	159	159	117	117
664	JU1	133	137	150	162	231	231	146	146	230	242	145	145	132	132	158	158	267	271	146	146	230	244	150	172	155	157	0	0
665	JU1	133	133	150	160	217	229	146	148	0	0	145	145	132	132	152	158	267	267	146	146	230	246	160	172	155	159	111	111
666	JU1	133	137	150	160	217	237	146	146	222	232	145	145	138	138	158	160	0	0	146	146	230	244	144	158	157	159	117	117
667	JU1	133	137	150	162	227	231	148	148	222	234	145	145	132	132	152	164	241	241	146	146	218	230	158	162	157	159	117	117
668	JU1	133	137	150	160	227	227	148	148	224	234	145	145	132	132	152	164	241	241	146	146	218	230	158	162	157	159	0	0
669	JU1	133	139	150	168	231	231	146	148	222	232	145	145	132	132	152	164	241	267	146	146	218	246	140	150	159	159	0	0
670	JU1	133	139	150	168	229	229	0	0	222	230	145	145	134	134	152	172	271	271	146	146	230	230	0	0	157	157	0	0
671	JU1	133	133	150	160	217	229	148	148	230	234	145	145	132	132	158	164	265	265	146	146	218	230	150	150	159	159	0	0
672	JU1	133	133	150	156	217	229	146	148	222	230	145	145	132	132	158	164	261	265	146	146	218	230	150	150	159	159	0	0
673	JU1	133	139	150	156	227	229	146	148	226	236	145	145	132	132	158	158	263	273	146	156	230	242	140	150	159	159	0	0
674	JU1	133	139	150	156	229	229	148	148	224	234	145	145	132	134	158	172	263	263	146	146	230	230	140	140	157	159	0	0
675	JU1	137	141	150	156	227	229	146	148	222	226	145	145	134	134	152	158	241	281	146	146	230	246	140	152	157	159	117	119
676	JU1	133	137	150	156	229	229	146	148	222	234	145	145	132	134	152	152	271	271	146	146	230	246	150	150	157	157	111	117
677	JU1	133	139	150	156	229	229	146	148	230	242	145	145	132	134	152	164	271	277	146	146	232	240	140	150	157	157	0	0
678	JU1	129	137	150	168	229	229	146	148	234	242	145	145	132	132	152	158	271	281	146	148	230	240	140	150	157	157	111	121
679	JU1	137	141	152	160	233	233	146	146	230	242	145	145	134	134	152	164	263	263	146	146	230	240	150	150	159	159	0	0
680	JU1	133	139	150	156	229	235	148	148	224	234	145	145	132	134	152	172	263	263	146	146	230	244	140	140	157	159	109	117
681	JU1	133	133	150	160	227	237	148	148	226	236	145	145	132	134	160	172	241	271	146	146	218	230	150	150	157	159	0	0
683	JU1	127	141	152	152	235	237	146	148	222	228	145	145	132	132	152	160	267	267	146	156	230	246	152	168	155	157	0	0
684	JU1	131	137	150	160	229	229	146	148	224	236	145	145	132	132	152	164	0	0	146	156	230	244	140	164	157	159	0	0
685	JU1	127	133	152	160	231	231	146	148	222	232	145	145	132	134	152	164	271	271	146	146	230	242	158	168	157	159	109	109
686	JU1	131	133	150	160	229	229	148	148	222	232	145	145	132	134	152	160	0	0	146	146	230	240	140	150	159	159	0	0
687	JU1	133	143	150	160	227	227	146	148	222	232	145	145	134	134	152	156	0	0	146	146	230	244	140	150	159	159	117	117
688	JU1	133	139	150	160	229	233	146	148	222	226	145	145	132	132	152	158	0	0	146	156	218	230	158	168	159	159	111	111
689	JU1	137	141	150	160	227	233	146	146	222	232	145	145	132	132	158	160	0	0	146	156	230	240	140	162	159	159	0	0
691	JU1	133	137	150	160	227	233	146	148	226	230	145	145	132	134	158	160	0	0	146	156	230	248	152	162	157	157	117	117
692	JU1	131	139	150	168	217	217	146	148	232	242	145	145	132	132	152	156	0	0	146	148	230	242	140	140	159	159	0	0
693	JU1	133	137	150	156	237	237	148	148	222	236	145	145	132	132	152	158	269	269	146	146	230	246	144	150	159	159	0	0
694	JU1	131	141	150	168	217	217	146	148	228	232	145	145	132	132	152	156	0	0	146	148	218	230	140	150	159	159	117	117
696	JU1	133	139	152	168	235	235	146	146	222	230	145	145	132	134	152	156	281	281	146	148	230	242	140	158	159	159	117	117
697	JU1	139	143	150	160	227	235	146	148	222	232	145	145	134	134	152	160	0	0	146	146	230	240	140	150	157	159	0	0
699	JU1	133	141	150	156	229	237	146	148	224	224	145	145	132	134	152	164	0	0	146	156	230	230	140	150	157	157	0	0
700	JU1	133	141	150	160	237	237	148	148	226	234	145	145	132	132	152	164	0	0	146	146	218	230	150	160	159	159	111	111
501	JU2	133	133	152	160	229	235	146	148	224	234	145	145	134	134	152	164	273	273	146	146	218	248	150	150	157	159	111	117
502	JU2	139	141	150	160	0	0	0	0	222	224	145	145	132	134	152	168	0	0	146	156	230	230	140	150	157	157	117	117
504	JU2	133	133	150	150	225	227	148	148	224	230	145	145	132	132	158	168	275	279	146	146	230	246	140	164	157	159	117	117
505	JU2	133	137	152	154	227	227	146	146	224	226	145	145	0	0	160	170	0	0	146	146	230	232	152	152	157	159	117	117
507	JU2	133	141	148	150	229	229	146	146	230	242	145	145	132	132	158	164	241	241	146	146	230	248	142	158	155	159	111	119
508	JU2	133	141	152	154	229	229	146	148	222	236	145	145	132	132	152	170	283	283	146	146	230	244	140	150	157	157	117	119
509	JU2	139	141	150	152	0	0	0	0	226	230	145	145	132	132	158	158	0	0	146	146	230	230	142	172	159	159	117	119
510	JU2	133	141	150	152	229	229	0	0	234	242	145	145	132	132	158	164	281	285	146	146	230	248	140	140	157	159	117	117
512	JU2	133	139	150	152	227	227	146	146	226	236	145	145	132	134	152	156	271	271	146	146	218	230	140	158	159	159	117	119
514	JU2	139	139	150	158	227	229	146	146	226	236	145	145	132	132	156	178	259	269	146	146	230	244	144	158	157	159	117	119
516	JU2	133	139	150	168	227	235	146	146	222	242	145	145	132	132	0	0	261	261	0	0	230	242	158	166	159	159	111	117
518	JU2	139	139	150	150	227	229	146	146	222	236	145	145	132	132	168	178	259	259	146	146	230	242	140	150	157	159	117	119
519	JU2	133	139	150	150	0	0	0	0	226	236	145	145	134	134	164	164	0	0	146	146	230	230	140	152	157	159	117	117
520	JU2	133	133	150	160	229	235	146	146	226	236	145	145	132	132	158	168	249	267	146	156	218	230	152	164	155	159	117	119
521	JU2	133	139	150	160	227	229	146	146	222	236	145	145	132	132	156	158	241	263	146	146	218	230	140	150	159	159	117	117
522	JU2	129	139	150	150	0	0	146	146	236	236	145	145	132	132	152	178	261	279	146	146	230	248	150	164	159	159	117	117
523	JU2	129	129	150	154	227	227	146	146	222	236	145	145	132	132	152	178	237	287	146	146	230	240	150	158	159	159	117	119
524	JU2	129	139	150	160	0	0	146	146	222	226	145	145	132	132	158	164	273	273	146	146	230	246	140	150	155	157	111	117
525	JU2	133	139	150	160	229	229	148	148	224	230	145	145	132	134	158	164	267	267	146	146	218	242	140	150	159	159	111	117
526	JU2	131	133	150	160	227	235	148	148	226	230	145	145	132	134	152	178	241	241	146	146	220	232	150	158	157	159	111	117
528	JU2	133	139	150	160	0	0	148	148	230	230	145	145	132	132	160	164	249	273	146	146	230	246	140	172	157	159	117	117
529	JU2	139	145	152	160	229	235	148	148	230	230	145	145	132	132	160	168	241	297	146	156	218	230	150	166	159	159	111	125
530	JU2	133	139	150	160	227	229	146	146	224	230	145	145	132	132	152	158	241	263	146	146	218	230	140	140	159	159	117	117
531	JU2	133	133	150	152	0	0	146	146	238	242	145	145	132	138	152	158	277	277	146	146	230	242	150	158	155	159	117	117
535	JU2	123	133	150	150	227	235	0	0	228	236	145	145	132	132	164	164	0	0	146	146	230	230	150	164	159	159	117	119
536	JU2	133	137	150	160	227	227	148	148	224	230	145	145	132	132	152	158	271	291	146	148	230	246	140	150	155	157	111	111
537	JU2	133	139	154	156	0	0	0	0	222	236	145	145	0	0	0	0	0	0	146	146	230	230	150	152	159	159	117	119
538	JU2	133	137	150	156	227	231	144	144	222	226	145	145	132	136	152	168	263	263	146	146	218	230	140	150	157	157	117	117
539	JU2	123	133	150	156	0	0	0	0	224	230	145	145	132	132	158	158	0	0	146	148	218	232	140	158	157	159	111	117
542	JU2	131	133	150	160	0	0	0	0	236	242	145	145	132	134	0	0	0	0	0	0	230	230	140	150	159	159	117	119
545	JU2	131	133	150	152	229	229	148	148	222	242	145	145	132	132	152	174	277	277	146	146	218	230	150	158	159	159	117	117
546	JU2	133	137	160	168	235	237	144	144	230	242	145	145	132	132	152	158	259	259	146	156	230	246	150	166	159	159	111	119
547	JU2	133	139	152	152	0	0	0	0	230	242	145	145	132	134	152	158	0	0	146	146	230	230	140	140	159	159	111	119
548	JU2	139	139	156	160	233	235	144	144	230	230	145	145	132	132	152	164	265	265	146	146	230	242	140	160	159	159	115	119
550	JU2	133	143	150	160	0	0	148	148	226	230	145	145	0	0	0	0	0	0	146	146	230	230	150	158	159	159	0	0
551	JU2	133	133	150	156	0	0	0	0	226	226	145	145	132	132	152	176	255	271	146	146	230	230	142	150	157	159	117	119
552	JU2	131	139	150	152	0	0	0	0	222	230	145	145	0	0	0	0	0	0	142	142	230	230	150	164	157	159	117	117
553	JU2	139	139	150	150	0	0	146	146	230	232	145	145	132	136	164	164	0	0	146	146	230	246	140	150	159	159	111	117
554	JU2	133	133	150	160	0	0	0	0	224	234	145	145	132	134	0	0	241	241	146	146	230	230	158	162	157	159	117	117
555	JU2	133	133	150	160	235	237	144	144	224	226	145	145	132	134	178	178	271	271	146	156	230	248	150	170	159	159	117	117
556	JU2	133	139	150	150	227	227	146	146	226	242	145	145	134	134	158	164	237	271	146	146	218	248	140	140	159	159	117	117
557	JU2	139	139	150	150	0	0	0	0	236	242	145	145	0	0	158	158	0	0	146	146	218	218	140	150	159	159	111	117
558	JU2	133	133	150	160	0	0	0	0	224	242	145	145	0	0	152	164	0	0	146	146	220	230	150	158	155	157	117	117
559	JU2	133	139	150	160	0	0	0	0	230	242	145	145	134	134	152	160	0	0	146	146	230	248	140	164	157	159	111	119
561	JU2	139	139	150	150	217	227	0	0	232	242	145	145	134	134	158	158	241	283	146	146	218	230	140	150	159	159	111	117
563	JU2	133	139	150	156	217	235	144	144	228	236	145	145	132	132	158	176	283	283	146	146	230	230	150	158	157	159	117	119
564	JU2	133	133	150	160	229	235	144	148	230	242	145	145	132	132	152	164	269	279	146	146	218	240	150	150	157	159	117	125
565	JU2	127	133	150	160	227	237	0	0	224	234	145	145	130	134	0	0	0	0	146	146	230	230	140	150	157	159	111	117
566	JU2	123	133	150	150	233	235	146	146	226	230	145	145	132	132	160	164	0	0	146	146	218	230	140	150	157	157	119	119
567	JU2	133	133	150	160	233	235	0	0	226	232	145	145	134	134	156	170	241	267	146	156	230	244	140	150	155	159	111	117
568	JU2	139	139	150	152	217	235	0	0	230	242	145	145	132	132	158	176	0	0	146	148	230	242	150	158	157	159	111	117
569	JU2	129	139	150	160	217	229	0	0	226	230	145	145	132	138	0	0	0	0	0	0	218	230	140	142	157	159	117	117
570	JU2	133	139	150	168	229	235	146	146	222	232	145	145	134	134	152	172	247	283	146	146	230	246	140	140	159	159	117	117
571	JU2	139	139	150	158	229	233	0	0	228	236	145	145	132	132	152	152	0	0	146	146	230	230	150	150	157	157	117	121
574	JU2	133	139	152	160	233	233	0	0	230	232	145	145	132	132	158	158	0	0	146	146	230	230	140	150	157	159	117	117
576	JU2	133	139	150	162	229	233	148	148	226	230	145	145	132	132	152	158	271	279	146	146	230	246	140	150	159	159	117	117
577	JU2	133	139	150	160	227	233	148	148	232	236	145	145	132	134	158	170	0	0	146	146	218	226	150	150	157	159	117	117
580	JU2	129	133	150	162	229	233	146	148	228	228	145	145	132	132	152	164	0	0	146	148	230	230	140	144	159	159	119	119
581	JU2	129	133	150	150	233	233	146	148	0	0	145	145	132	132	164	178	241	271	146	146	230	248	142	164	155	157	111	117
583	JU2	133	139	150	160	235	235	146	146	230	242	145	145	132	134	164	176	241	241	146	146	230	248	150	158	155	157	117	119
585	JU2	133	141	150	160	227	235	146	148	230	234	145	145	132	132	158	164	273	283	146	146	226	244	140	172	159	159	111	119
586	JU2	133	141	152	160	231	235	146	148	230	236	145	145	132	132	164	170	265	271	146	146	230	242	140	140	159	159	117	119
589	JU2	133	139	150	160	235	235	146	148	222	242	145	145	132	134	152	158	241	271	146	146	230	242	150	164	155	159	119	119
591	JU2	133	143	150	162	229	229	146	146	226	226	145	145	132	134	152	160	0	0	146	146	230	230	150	164	159	159	117	117
592	JU2	133	139	150	162	217	217	148	148	230	230	145	145	132	138	160	164	271	271	146	146	230	230	140	140	159	159	111	119
593	JU2	133	139	150	160	233	233	148	148	224	230	145	145	132	136	152	164	0	0	146	146	218	230	140	158	159	159	117	125
594	JU2	133	143	150	160	229	229	146	148	226	242	145	145	132	134	152	160	0	0	146	148	230	246	150	164	159	159	117	117
595	JU2	133	139	150	162	227	235	146	146	222	236	145	145	132	132	152	168	271	271	146	146	230	230	140	164	155	159	127	127
596	JU2	129	139	150	160	233	235	146	148	222	242	145	145	132	134	152	160	0	0	146	156	230	242	150	164	155	159	119	119
597	JU2	133	139	152	160	225	229	146	148	226	242	145	145	132	134	152	160	271	279	146	148	230	246	150	164	159	159	117	117
598	JU2	133	139	150	160	217	227	148	148	230	230	145	145	132	136	160	164	271	271	146	146	230	230	140	140	159	159	111	119
599	JU2	133	139	148	152	227	229	146	148	230	230	145	145	132	132	160	164	271	271	146	146	218	230	140	158	159	159	111	111
600	JU2	135	139	150	160	235	237	146	148	222	230	145	145	132	134	152	152	263	267	146	156	230	246	150	150	155	157	117	119
1101	JU2	133	147	150	160	0	0	146	146	228	236	145	145	132	132	152	158	267	271	146	146	218	230	140	150	159	159	0	0
1102	JU2	133	139	150	160	0	0	146	146	224	230	145	145	132	134	152	168	277	299	146	146	230	230	140	150	157	157	117	117
1103	JU2	133	133	150	150	0	0	144	148	0	0	145	145	132	132	158	158	237	263	146	146	230	248	150	166	155	159	0	0
1104	JU2	133	139	150	160	0	0	148	148	230	236	145	145	134	134	150	160	271	283	146	146	230	230	140	172	159	159	111	111
1105	JU2	133	137	152	152	227	227	146	146	224	226	145	145	132	134	160	170	251	269	146	146	230	244	152	152	157	159	117	117
1106	JU2	133	133	150	160	227	227	144	148	224	236	145	145	132	132	158	158	263	279	146	146	230	246	140	150	159	159	117	117
1107	JU2	133	141	150	160	0	0	146	146	230	242	145	145	132	134	158	164	241	251	146	146	230	248	142	158	155	159	0	0
1108	JU2	133	133	150	160	229	229	144	148	236	242	145	145	132	134	152	152	271	287	146	146	230	242	140	140	157	159	119	119
1109	JU2	139	141	152	152	233	233	144	148	226	230	145	145	134	134	158	158	283	283	146	146	230	246	142	172	159	159	117	117
1110	JU2	133	139	150	160	0	0	146	146	222	236	145	145	132	132	152	152	261	261	146	146	230	244	140	150	159	159	0	0
1111	JU2	133	139	150	160	0	0	146	146	230	242	145	145	132	132	158	158	251	273	146	146	218	232	150	166	157	159	117	117
1112	JU2	133	139	150	160	227	227	146	146	226	236	145	145	132	134	152	156	269	269	146	146	230	244	140	158	159	159	117	117
1113	JU2	139	139	150	158	227	227	146	146	230	236	145	145	132	132	156	156	259	269	146	146	230	230	144	158	157	159	117	117
1114	JU2	133	139	150	160	0	0	146	146	226	234	145	145	132	132	152	164	237	273	146	146	230	244	140	158	157	159	117	117
1115	JU2	129	133	150	158	0	0	146	146	232	236	145	145	132	132	156	158	269	281	0	0	230	244	150	158	157	159	117	119
1116	JU2	133	133	150	150	217	229	146	146	230	234	145	145	134	138	158	158	265	281	146	146	230	232	140	150	157	159	117	117
1117	JU2	133	133	150	150	0	0	148	148	230	236	145	145	132	132	152	152	241	271	146	146	230	246	150	164	155	157	0	0
1118	JU2	139	139	150	150	227	229	146	148	222	236	145	145	134	134	152	160	259	295	146	146	230	242	140	150	157	159	119	119
1119	JU2	133	139	150	150	227	227	146	146	226	236	145	145	132	136	164	164	271	303	146	146	230	244	150	152	157	159	119	119
1120	JU2	133	139	150	160	227	233	146	148	234	236	145	145	132	134	152	152	269	303	146	146	218	230	150	150	159	159	117	117
1121	JU2	133	139	150	160	227	227	146	148	222	230	145	145	132	132	156	158	0	0	146	146	218	230	140	150	159	159	117	117
1122	JU2	133	139	150	160	0	0	146	146	226	230	145	145	132	132	152	152	281	293	146	146	220	240	150	150	157	159	0	0
1123	JU2	133	145	152	160	227	229	146	148	230	242	145	145	132	132	160	160	259	259	146	146	218	230	150	166	159	159	111	117
1124	JU2	133	139	150	160	0	0	148	148	230	236	145	145	132	134	158	158	271	283	146	146	230	232	150	158	159	159	111	111
1125	JU2	131	133	150	160	0	0	148	148	226	230	145	145	132	134	152	152	241	293	146	146	220	232	150	158	157	159	111	117
1127	JU2	133	139	150	160	227	227	148	148	230	242	145	145	132	132	160	160	253	259	146	146	230	230	144	150	157	159	117	117
1128	JU2	133	139	150	154	0	0	146	146	230	242	145	145	132	132	152	152	253	267	146	146	230	242	140	140	159	159	111	117
1129	JU2	133	139	150	160	229	229	144	146	230	236	145	145	132	132	152	152	241	251	146	146	230	246	140	150	159	159	117	117
1130	JU2	139	141	150	150	233	233	148	148	224	230	145	145	132	132	160	160	249	283	146	146	230	242	140	172	159	159	117	117
1131	JU2	133	139	150	150	227	227	146	146	222	232	145	145	132	134	152	158	241	267	146	146	218	230	140	158	159	159	117	117
1132	JU2	131	133	150	156	229	229	148	148	236	242	145	145	134	134	156	160	271	271	146	146	218	230	140	140	157	159	111	117
1133	JU2	123	133	150	160	229	229	148	148	236	242	145	145	134	134	152	176	271	271	146	146	230	230	140	150	159	159	117	117
1134	JU2	123	141	150	160	0	0	146	146	236	242	145	145	132	134	152	152	279	293	146	146	230	244	150	158	157	157	117	117
1135	JU2	123	133	150	160	0	0	0	0	230	236	145	145	132	136	164	164	267	283	146	146	230	246	150	164	159	159	117	119
1137	JU2	133	139	154	154	0	0	146	146	222	236	145	145	132	134	160	170	251	305	146	146	230	248	150	152	159	159	119	119
1138	JU2	133	137	150	160	0	0	148	148	222	226	145	145	0	0	152	168	263	283	146	146	218	230	140	150	157	157	117	117
1139	JU2	123	133	150	150	227	233	148	148	224	230	145	145	134	134	152	152	267	293	146	146	226	232	140	158	157	159	111	117
1140	JU2	133	139	150	150	227	233	146	148	222	236	145	145	132	138	164	170	281	305	146	146	218	230	150	162	157	157	117	125
1141	JU2	133	137	150	160	229	233	148	148	226	230	145	145	134	134	152	164	241	289	146	146	230	240	158	162	159	159	111	117
1142	JU2	133	139	150	160	229	229	146	148	222	226	145	145	134	134	0	0	271	271	146	146	230	246	140	150	159	159	117	117
1143	JU2	133	139	150	168	0	0	146	148	222	236	145	145	132	134	152	152	0	0	146	146	218	230	140	150	157	159	111	119
1144	JU2	133	139	150	156	0	0	144	148	224	230	145	145	132	132	152	158	253	281	146	146	230	230	140	164	157	159	117	117
1145	JU2	133	137	150	160	0	0	0	0	226	230	145	145	134	134	152	156	261	277	146	146	230	242	140	150	159	159	0	0
1146	JU2	133	137	150	160	0	0	146	146	224	230	145	145	132	132	152	158	259	259	146	146	230	246	150	166	159	159	0	0
1147	JU2	133	139	152	152	237	237	146	146	230	242	145	145	132	134	156	170	263	279	146	146	218	230	140	140	159	159	111	119
1148	JU2	139	145	156	160	0	0	144	144	230	230	145	145	132	132	152	164	249	265	144	146	218	230	140	140	159	159	115	119
1149	JU2	139	139	150	154	0	0	146	148	230	236	145	145	138	138	158	172	271	271	146	146	230	242	140	140	157	159	117	117
1150	JU2	127	133	150	156	0	0	146	146	236	242	145	145	134	134	152	152	263	271	146	146	230	230	150	150	157	159	117	117
1151	JU2	133	139	152	162	0	0	146	148	226	230	145	145	132	134	0	0	255	273	146	156	230	248	142	150	157	159	117	119
1152	JU2	127	133	152	152	0	0	146	146	0	0	145	145	134	134	152	152	263	271	146	146	218	230	150	150	157	159	117	117
1153	JU2	123	139	150	150	0	0	148	148	226	234	145	145	132	132	152	152	241	301	146	146	218	230	140	150	157	159	119	119
1154	JU2	123	133	150	160	0	0	148	148	226	232	145	145	132	134	152	158	241	283	146	146	230	230	142	150	157	159	117	117
1155	JU2	133	133	150	168	0	0	148	148	224	226	145	145	132	134	152	158	239	271	146	146	230	248	150	170	159	159	117	117
1156	JU2	133	139	154	160	0	0	148	148	224	226	145	145	132	134	152	154	287	287	146	146	230	244	142	150	159	159	117	121
1157	JU2	123	139	154	160	0	0	0	0	230	242	145	145	132	132	0	0	241	281	146	146	218	230	140	150	159	159	111	117
1158	JU2	133	139	150	150	0	0	148	148	226	232	145	145	134	134	152	152	241	267	146	146	218	230	150	150	157	159	0	0
1159	JU2	133	139	150	150	0	0	146	146	230	242	145	145	134	134	152	152	241	267	146	146	230	230	140	152	157	159	0	0
1160	JU2	133	139	150	150	0	0	0	0	226	226	145	145	132	138	158	164	241	261	146	146	218	230	140	150	159	159	111	111
1161	JU2	133	139	150	150	229	229	148	148	232	242	145	145	134	134	158	158	241	283	146	146	218	230	140	150	159	159	111	117
1162	JU2	133	133	150	154	0	0	148	148	230	230	145	145	132	132	152	152	269	279	146	146	0	0	0	0	0	0	0	0
1163	JU2	133	139	150	150	0	0	148	148	226	230	145	145	134	138	152	152	265	265	146	146	230	246	150	150	157	159	111	119
1164	JU2	133	139	150	154	0	0	148	148	228	232	145	145	132	132	152	152	261	283	146	146	230	242	150	150	159	159	111	117
1165	JU2	133	139	150	160	0	0	0	0	226	232	145	145	132	134	152	152	241	263	146	146	230	242	140	144	157	159	111	117
1166	JU2	123	133	0	0	0	0	146	146	228	234	145	145	132	132	154	154	241	265	146	146	218	230	142	150	157	159	117	117
1167	JU2	133	139	0	0	0	0	0	0	230	242	145	145	132	134	152	158	267	267	146	146	218	230	150	150	159	159	111	117
1168	JU2	139	139	150	156	0	0	148	148	230	230	145	145	132	132	154	154	259	271	146	146	230	242	150	158	157	159	111	117
1169	JU2	129	133	150	154	227	227	148	148	226	230	145	145	132	136	152	158	271	289	146	146	230	244	144	150	157	159	119	119
1170	JU2	133	139	146	154	215	215	146	148	226	232	145	145	132	136	152	152	241	277	146	146	230	246	140	150	157	159	117	117
1171	JU2	139	139	148	148	0	0	146	146	228	236	145	145	132	136	152	156	269	295	146	146	218	230	150	150	157	157	0	0
1172	JU2	133	139	146	146	217	217	146	148	228	230	145	145	132	134	152	158	261	271	146	146	230	240	140	140	157	157	117	117
1173	JU2	133	139	148	150	229	229	148	148	226	232	145	145	134	134	152	158	241	277	146	146	218	232	140	140	159	159	117	117
1174	JU2	133	139	150	150	229	229	148	148	230	232	145	145	134	134	158	158	241	241	146	146	218	230	140	150	157	159	117	117
1178	JU2	133	139	160	160	0	0	146	148	230	236	145	145	132	136	152	152	237	305	144	146	218	230	140	150	159	159	117	119
1179	JU2	133	139	0	0	0	0	144	148	226	230	145	145	132	136	148	148	241	269	146	146	230	246	140	150	159	159	117	117
1180	JU2	129	133	0	0	0	0	144	148	228	228	145	145	132	138	152	152	241	259	146	146	218	230	140	144	159	159	119	119
1181	JU2	133	133	0	0	0	0	148	148	224	224	145	145	132	132	152	152	241	263	146	146	218	230	140	144	159	159	117	125
1182	JU2	127	133	0	0	0	0	148	148	222	224	145	145	132	132	0	0	275	301	146	146	230	246	140	144	157	159	117	125
1183	JU2	133	133	150	160	217	227	148	148	224	224	145	145	132	134	156	168	263	275	146	146	230	230	152	160	159	159	145	145
1184	JU2	133	141	150	160	237	237	146	148	224	226	145	145	132	134	156	172	263	275	146	146	230	246	152	160	157	159	145	145
1185	JU2	133	139	150	160	0	0	148	148	230	236	145	145	132	138	152	160	273	273	146	146	230	246	152	160	159	159	145	145
1186	JU2	133	139	150	160	229	229	148	148	222	226	145	145	134	134	152	174	259	273	146	146	218	232	150	158	155	157	111	111
1187	JU2	137	141	150	160	237	237	144	148	230	230	145	145	132	132	164	164	263	271	146	146	218	230	140	140	155	159	0	0
1188	JU2	139	143	152	160	235	235	146	148	230	242	145	145	134	134	152	158	241	271	146	146	230	242	150	164	155	159	119	119
1189	JU2	121	139	150	160	235	235	146	148	222	242	145	145	132	136	152	158	241	271	0	0	230	242	150	164	155	159	119	119
1191	JU2	133	139	150	160	235	235	148	148	222	230	145	145	132	138	152	158	0	0	146	146	230	242	150	164	155	159	109	109
1192	JU2	133	139	150	160	217	217	148	148	230	230	145	145	138	138	160	164	241	271	146	146	218	230	140	140	159	159	111	119
1193	JU2	133	139	150	150	227	229	146	146	224	236	145	145	132	132	152	160	251	273	146	146	230	246	140	150	159	159	111	117
1194	JU2	139	143	152	160	227	229	148	148	226	242	145	145	132	134	156	160	269	279	146	146	230	230	150	150	159	159	117	117
1195	JU2	121	139	150	156	227	237	150	150	222	236	145	145	132	132	152	168	269	269	146	146	230	242	140	164	155	159	117	117
1196	JU2	129	133	150	160	233	233	0	0	226	236	145	145	132	132	160	164	241	241	146	146	218	230	140	158	159	159	117	117
1199	JU2	133	139	150	160	231	237	146	146	224	226	145	145	134	134	152	152	241	287	146	146	230	242	150	150	157	159	111	125
1200	JU2	135	139	152	160	237	237	146	148	230	236	145	145	132	134	152	152	241	267	146	156	230	246	150	150	155	157	117	117
401	RAS	133	139	152	156	227	227	148	148	222	234	145	145	132	134	152	152	0	0	146	146	230	230	140	158	157	159	117	117
402	RAS	133	139	150	160	217	237	148	148	228	242	145	145	132	132	164	168	273	283	146	146	230	244	144	160	157	159	117	117
404	RAS	129	133	150	150	227	231	146	148	222	222	145	145	132	132	152	162	269	269	146	146	230	244	144	158	157	159	117	117
405	RAS	129	129	150	156	229	235	146	148	222	236	145	145	132	132	160	164	259	267	146	146	218	230	140	140	157	159	111	119
406	RAS	133	137	150	150	235	235	146	146	222	242	145	145	132	134	152	158	271	275	146	156	230	230	150	164	159	159	117	117
407	RAS	133	139	150	156	229	229	146	146	236	238	145	145	132	134	152	164	259	287	146	146	218	230	140	164	159	161	117	119
408	RAS	129	139	150	150	229	231	146	146	236	242	145	145	132	132	152	164	259	259	146	146	230	246	140	164	159	159	117	119
409	RAS	139	145	150	150	233	233	146	146	230	236	145	145	132	132	164	170	241	241	146	146	230	244	140	150	157	159	0	0
410	RAS	139	139	150	150	231	233	146	148	230	238	145	145	132	132	156	170	259	283	146	146	230	244	140	150	155	159	117	119
411	RAS	133	141	150	150	0	0	0	0	230	230	145	145	0	0	158	176	0	0	146	146	218	230	140	162	159	159	0	0
413	RAS	131	133	150	152	229	229	146	148	232	236	145	145	132	132	164	176	241	241	146	146	218	230	144	162	157	159	117	119
414	RAS	139	141	150	150	0	0	148	148	222	232	145	145	0	0	156	160	241	241	146	146	230	242	150	158	159	159	0	0
416	RAS	133	133	150	150	233	233	146	148	230	230	145	145	132	138	158	164	241	283	146	146	218	230	140	150	159	159	117	117
417	RAS	133	139	150	150	229	231	146	148	222	226	145	145	132	132	164	172	241	263	146	146	230	244	150	150	157	159	117	119
418	RAS	139	139	150	154	217	227	148	148	230	234	145	145	132	134	172	176	241	267	146	146	230	248	150	162	157	159	117	119
419	RAS	133	139	150	168	233	233	144	148	222	234	145	145	132	132	158	172	267	271	146	146	230	246	150	150	155	159	119	119
420	RAS	137	139	150	160	229	233	146	146	230	236	145	145	132	132	158	164	241	281	146	146	230	230	144	150	157	157	117	117
421	RAS	131	133	150	150	229	235	146	148	230	234	145	145	134	134	160	164	267	273	146	146	218	230	140	150	157	159	111	117
422	RAS	133	143	150	160	217	227	144	148	230	242	145	145	132	134	152	158	279	291	146	146	218	230	150	150	157	157	117	119
423	RAS	133	137	152	160	225	231	148	148	222	236	145	145	132	138	152	158	271	279	146	146	218	230	140	162	157	159	117	117
424	RAS	133	133	150	156	237	237	146	148	232	238	145	145	132	132	152	160	269	273	146	146	218	230	140	142	157	159	117	117
425	RAS	133	139	150	156	237	237	146	148	222	228	145	145	132	132	152	152	269	273	146	146	230	246	150	162	157	159	117	117
426	RAS	133	139	150	160	235	237	146	152	226	230	145	145	132	132	152	158	267	267	146	146	230	244	144	164	155	157	111	117
427	RAS	137	139	150	162	0	0	148	148	224	230	145	145	132	132	152	160	241	241	146	156	218	242	150	152	159	159	0	0
428	RAS	137	139	150	162	227	235	146	148	224	230	145	145	132	132	152	152	241	241	146	156	218	230	150	152	159	159	111	117
429	RAS	133	139	150	150	229	237	148	148	226	236	145	145	132	132	164	178	241	241	146	146	218	230	144	158	155	159	117	119
430	RAS	139	155	150	162	233	237	146	146	224	230	145	145	134	134	160	172	275	275	146	146	230	246	140	150	157	159	117	117
432	RAS	139	139	150	160	227	233	146	148	230	236	145	145	134	134	158	158	267	283	146	146	218	230	150	162	159	159	117	125
433	RAS	129	131	150	160	237	237	146	148	222	230	145	145	134	134	164	172	265	291	146	146	218	230	140	150	157	159	117	117
434	RAS	133	139	150	150	227	229	148	148	230	236	145	145	132	132	152	156	241	267	146	146	230	244	158	164	159	159	117	117
435	RAS	133	139	150	150	0	0	148	148	222	230	145	145	134	134	152	172	0	0	146	146	230	246	150	160	157	159	117	117
436	RAS	133	139	150	160	229	233	148	148	234	242	145	145	132	132	164	164	0	0	146	146	218	230	140	140	157	159	117	117
437	RAS	133	139	148	150	229	233	148	148	234	242	145	145	132	132	162	164	241	271	146	148	218	230	140	140	157	159	117	117
438	RAS	133	137	150	160	229	233	146	148	224	230	145	145	132	132	158	172	263	285	146	146	218	230	142	142	157	159	117	117
439	RAS	133	133	156	160	229	237	146	148	224	232	145	145	132	132	160	160	271	281	146	146	230	246	162	164	159	159	117	117
440	RAS	131	133	150	168	225	229	146	146	228	234	145	145	132	132	0	0	271	281	146	146	218	242	140	150	157	159	117	119
441	RAS	127	139	152	152	229	229	146	146	230	236	145	145	134	134	156	164	0	0	146	146	218	230	140	150	157	159	117	117
442	RAS	133	141	150	156	235	237	146	148	222	236	145	145	132	134	152	172	263	263	146	146	218	230	140	162	155	159	117	117
443	RAS	123	133	150	168	229	235	144	148	230	234	145	145	134	134	152	160	241	263	146	146	218	230	140	158	159	159	117	119
444	RAS	123	141	150	160	227	227	148	148	226	230	145	145	132	132	158	180	261	269	146	148	230	248	150	164	159	159	111	117
445	RAS	139	141	150	152	229	235	148	148	224	238	145	145	134	134	152	158	263	291	146	156	230	246	140	142	157	159	119	119
447	RAS	133	139	150	160	217	229	146	148	228	242	145	145	132	132	160	160	271	277	146	156	230	242	140	150	157	159	117	125
448	RAS	133	143	150	150	217	235	148	148	228	236	145	145	134	134	152	158	273	277	146	146	230	242	140	150	155	157	117	117
449	RAS	133	139	150	152	217	237	146	148	228	236	145	145	132	132	152	158	267	277	146	146	230	242	140	164	155	159	117	117
450	RAS	139	139	150	160	217	233	146	148	230	230	145	145	0	0	152	152	0	0	146	146	218	230	140	140	155	159	0	0
451	RAS	133	139	150	160	217	227	146	148	226	236	145	145	132	132	158	172	267	267	146	146	218	230	140	150	159	161	119	145
452	RAS	133	133	150	150	229	233	144	148	230	242	145	145	132	132	164	172	271	275	146	156	218	232	150	168	159	161	119	125
453	RAS	133	133	150	160	227	233	146	148	236	236	145	145	132	132	152	164	275	287	146	146	218	230	140	150	159	159	117	117
454	RAS	133	141	152	160	227	237	146	148	222	242	145	145	132	132	164	180	241	267	146	146	218	230	140	150	157	159	117	119
455	RAS	139	145	150	150	229	229	148	148	222	230	145	145	132	134	152	160	241	255	146	156	230	248	140	150	155	159	117	121
456	RAS	139	139	150	160	217	227	146	146	222	230	145	145	132	134	152	176	261	277	146	146	232	244	140	140	157	159	117	117
457	RAS	133	137	152	156	227	229	148	152	224	230	145	145	132	134	152	152	0	0	146	146	230	232	150	150	157	157	117	117
458	RAS	133	139	150	160	217	227	146	148	230	230	145	145	132	132	158	176	259	277	146	146	218	226	150	152	155	159	117	125
459	RAS	127	139	150	156	217	235	146	148	226	230	145	145	132	132	158	176	265	285	146	146	218	230	140	140	157	159	117	117
460	RAS	129	133	150	156	0	0	148	148	232	236	145	145	132	132	152	152	277	277	146	146	230	246	140	158	157	159	117	117
461	RAS	139	141	150	150	229	231	146	148	226	236	145	145	132	134	152	164	271	283	146	146	230	246	140	140	159	159	117	117
462	RAS	129	133	150	156	0	0	148	148	230	234	145	145	132	132	160	160	271	271	146	146	218	230	144	158	155	157	117	117
463	RAS	133	139	150	160	231	231	148	148	236	236	145	145	132	132	152	160	263	273	146	146	218	230	140	162	159	159	117	117
464	RAS	133	141	150	160	227	227	148	152	232	236	145	145	132	134	152	160	273	283	146	146	230	244	142	150	155	157	111	117
465	RAS	133	139	148	150	227	237	146	148	230	236	145	145	134	134	152	172	241	261	146	146	218	244	140	150	159	159	117	117
466	RAS	131	133	150	160	229	237	148	148	222	242	145	145	134	134	152	160	283	283	146	146	218	230	140	150	157	159	117	117
467	RAS	133	133	150	160	227	233	148	148	222	242	145	145	132	132	152	160	241	275	146	146	218	232	140	150	157	159	117	125
468	RAS	127	139	150	150	217	233	148	148	224	242	145	145	132	132	172	176	251	271	146	156	230	246	140	144	157	159	117	117
469	RAS	139	141	150	154	227	227	146	148	230	236	145	145	134	134	152	164	261	283	146	156	218	244	150	162	159	159	111	117
470	RAS	133	133	150	150	217	217	148	148	224	242	145	145	132	134	158	176	241	271	146	156	218	230	144	172	159	159	117	117
471	RAS	127	139	150	150	217	223	146	148	0	0	145	145	132	134	152	152	0	0	146	146	230	230	140	158	157	159	117	117
472	RAS	133	139	150	150	227	227	148	148	228	230	145	145	132	132	152	158	261	261	146	146	218	230	140	150	157	159	117	117
475	RAS	139	141	150	160	227	233	148	148	226	242	145	145	134	134	158	164	267	283	146	146	218	230	150	168	159	159	111	117
476	RAS	133	139	150	154	227	233	148	148	224	230	145	145	132	132	160	174	241	267	146	156	218	230	140	142	159	159	117	117
477	RAS	133	139	150	154	227	233	148	148	224	230	145	145	132	132	158	160	241	283	146	146	230	248	140	142	159	159	117	119
478	RAS	133	139	150	154	0	0	148	148	224	230	145	145	132	134	158	158	0	0	146	146	230	248	140	142	159	159	117	125
479	RAS	131	139	150	150	229	237	146	146	230	242	145	145	132	134	160	172	267	271	146	156	218	230	150	150	159	159	117	117
480	RAS	139	139	150	162	217	217	146	146	230	230	145	145	132	134	152	172	241	281	146	146	218	230	140	140	157	159	117	119
482	RAS	131	133	150	150	0	0	146	146	228	230	145	145	132	134	152	172	261	261	146	148	218	230	140	140	157	159	117	117
483	RAS	133	141	150	152	227	235	146	148	224	242	145	145	132	132	152	164	267	269	146	146	218	246	140	150	159	161	117	119
485	RAS	133	143	150	150	217	217	146	146	228	236	145	145	134	138	152	172	249	249	146	146	230	244	140	144	157	159	111	117
486	RAS	133	139	150	150	223	223	146	146	230	242	145	145	132	132	152	176	251	281	146	146	230	246	144	158	157	157	117	117
487	RAS	131	133	150	152	223	229	146	146	224	242	145	145	132	132	164	172	271	271	146	156	230	248	140	158	159	159	117	125
488	RAS	137	139	150	150	227	227	146	146	222	242	145	145	132	134	152	164	263	275	146	146	218	246	140	142	157	161	117	119
489	RAS	139	139	150	160	233	233	146	146	236	242	145	145	132	132	152	164	241	267	146	156	230	248	140	140	159	161	117	117
490	RAS	137	139	150	150	227	227	146	146	230	238	145	145	134	134	152	172	255	267	146	146	230	246	140	150	159	161	117	117
491	RAS	127	137	150	150	235	235	146	146	230	230	145	145	132	132	152	176	261	273	146	146	230	246	140	150	159	159	117	119
492	RAS	131	133	150	150	235	235	0	0	230	236	145	145	132	132	152	164	0	0	146	156	218	230	150	168	159	161	117	117
493	RAS	133	139	150	156	0	0	0	0	222	230	145	145	132	134	152	152	0	0	146	146	230	230	140	168	155	157	119	141
494	RAS	137	141	150	152	0	0	0	0	230	230	145	145	134	134	0	0	0	0	0	0	218	230	140	172	159	161	117	117
495	RAS	133	133	156	160	217	231	148	148	230	236	145	145	132	132	158	176	277	293	146	146	218	230	140	158	159	159	117	119
496	RAS	127	143	150	160	217	237	0	0	228	230	145	145	132	132	152	158	261	261	0	0	230	240	140	152	155	161	117	125
497	RAS	127	139	150	152	217	227	146	152	224	242	145	145	132	134	160	164	271	293	146	146	230	244	140	150	155	157	117	119
498	RAS	139	141	150	154	227	227	146	148	230	236	145	145	134	134	152	158	261	261	146	146	218	242	150	162	159	159	111	117
499	RAS	127	133	150	152	217	227	146	146	230	242	145	145	134	134	158	160	261	261	146	156	230	244	150	150	155	159	117	125
500	RAS	131	133	150	154	0	0	144	144	222	242	145	145	132	134	0	0	0	0	146	146	218	218	140	168	159	161	125	125
801	RAS	133	139	150	156	217	237	148	148	228	242	145	145	134	134	152	164	273	283	146	156	230	244	144	160	157	159	117	117
802	RAS	133	139	150	160	227	233	148	148	230	242	145	145	132	132	152	158	241	271	146	146	218	230	150	158	159	159	0	0
803	RAS	133	139	150	156	227	227	146	146	236	242	145	145	132	132	160	160	269	269	146	156	230	244	140	140	155	159	0	0
804	RAS	129	133	150	156	227	231	146	148	222	242	145	145	132	138	152	162	271	271	146	156	230	244	144	158	157	159	117	121
805	RAS	133	139	150	160	229	231	144	150	230	236	145	145	132	132	160	164	271	283	146	146	230	244	144	158	159	159	0	0
806	RAS	133	139	150	156	235	235	146	146	222	242	145	145	132	134	152	158	271	271	146	156	230	244	150	164	159	159	111	117
807	RAS	139	139	150	150	233	237	146	148	230	236	145	145	132	134	164	170	271	283	146	146	230	244	140	150	159	159	117	119
809	RAS	129	141	150	160	229	231	146	146	226	242	145	145	132	134	152	152	259	259	146	146	230	246	164	164	159	159	117	117
810	RAS	121	139	150	160	231	233	144	146	230	238	145	145	132	132	156	170	259	281	146	146	230	244	140	150	155	159	117	117
811	RAS	133	141	150	160	237	237	144	148	230	230	145	145	132	132	152	160	271	283	146	146	218	246	140	162	159	159	117	117
812	RAS	133	139	150	160	227	233	144	148	230	234	145	145	132	132	160	172	241	255	146	156	230	244	140	164	159	159	119	119
813	RAS	131	133	150	160	229	229	146	148	232	236	145	145	132	132	152	152	241	241	146	146	218	230	144	162	157	159	0	0
814	RAS	133	133	150	156	223	223	148	148	230	242	145	145	132	134	152	164	249	301	146	146	218	232	140	158	157	159	117	117
815	RAS	123	131	150	156	231	235	146	148	224	242	145	145	132	134	152	156	241	265	146	146	218	230	140	152	157	159	117	117
816	RAS	133	133	150	160	237	237	146	146	224	242	145	145	132	134	152	152	245	271	146	160	230	246	140	152	157	159	117	119
817	RAS	133	141	150	160	233	237	146	148	230	236	145	145	132	134	152	176	263	263	146	146	230	244	150	150	157	159	117	125
818	RAS	139	139	150	160	231	231	144	148	222	230	145	145	132	132	176	178	263	263	146	146	230	246	140	158	157	159	117	119
819	RAS	133	139	150	156	217	231	148	148	226	230	145	145	132	132	152	160	263	263	146	156	218	230	142	150	157	159	111	119
820	RAS	137	139	150	156	229	233	146	146	230	236	145	145	132	132	158	164	241	279	146	146	230	246	144	150	157	157	117	117
821	RAS	133	139	150	156	229	237	146	146	228	234	145	145	132	132	158	164	279	279	146	146	230	244	150	150	159	159	111	117
822	RAS	133	143	150	156	217	227	148	148	234	242	145	145	134	134	152	158	0	0	146	146	218	230	150	150	157	157	0	0
823	RAS	133	137	152	160	225	225	148	148	222	236	145	145	132	132	152	158	271	271	146	146	218	230	0	0	157	159	117	117
824	RAS	133	139	150	156	237	237	144	144	232	242	145	145	132	132	152	160	237	269	146	146	218	230	142	142	157	159	117	117
825	RAS	131	133	150	156	235	235	148	148	232	236	145	145	132	132	160	160	273	273	146	146	230	244	140	140	157	159	117	123
826	RAS	133	139	150	156	235	237	146	152	226	230	145	145	132	132	152	158	0	0	146	146	230	242	144	144	155	157	0	0
827	RAS	133	141	150	162	223	223	146	146	222	242	145	145	132	132	152	160	263	271	146	156	218	242	144	144	157	159	111	117
828	RAS	133	139	150	156	233	233	148	148	236	242	145	145	134	134	152	164	265	279	146	146	230	244	150	158	155	155	117	125
829	RAS	133	139	150	156	227	237	146	148	230	242	145	145	134	134	158	172	269	291	146	156	230	246	140	158	159	159	117	121
831	RAS	129	133	150	160	227	231	148	148	222	234	145	145	132	132	156	158	271	289	146	148	230	244	150	162	155	159	115	119
832	RAS	133	139	150	162	225	237	146	148	230	236	145	145	132	134	152	172	269	269	146	146	230	242	150	150	155	157	117	117
833	RAS	131	139	150	156	223	237	146	146	222	234	145	145	134	134	164	172	293	293	146	146	218	230	140	150	157	159	117	117
834	RAS	133	141	150	156	229	233	146	148	226	232	145	145	132	132	156	158	241	241	146	146	230	246	140	150	155	157	111	115
835	RAS	133	141	150	156	229	233	148	148	224	234	145	145	132	132	156	164	267	271	146	146	230	246	140	144	157	159	117	117
836	RAS	133	139	150	156	229	233	148	148	234	242	145	145	132	132	156	164	271	271	146	148	218	230	140	140	157	159	117	117
837	RAS	133	141	152	156	227	237	146	146	222	236	145	145	132	134	152	164	259	269	146	146	230	244	150	150	157	159	111	117
838	RAS	133	139	152	156	229	229	148	148	234	242	145	145	132	132	152	178	263	271	146	146	218	230	140	144	159	159	117	117
839	RAS	133	137	150	156	229	229	146	146	230	242	145	145	132	132	152	164	263	263	146	146	230	248	142	158	157	159	117	117
840	RAS	141	145	150	156	229	237	144	148	228	232	145	145	132	134	152	160	249	301	146	146	230	242	150	164	155	159	117	117
841	RAS	127	139	152	156	229	235	146	146	230	236	145	145	134	134	156	164	271	279	146	146	218	230	140	150	157	159	117	117
842	RAS	133	139	148	152	227	227	146	146	230	234	145	145	132	132	152	164	263	263	146	146	230	248	140	150	159	159	117	117
843	RAS	123	133	150	150	227	237	146	148	222	230	145	145	132	132	158	160	263	263	146	148	230	232	140	140	159	159	117	117
844	RAS	133	139	148	150	231	231	146	148	226	242	145	145	132	132	158	160	271	271	146	146	230	246	150	150	159	159	117	117
845	RAS	133	139	150	162	235	235	146	148	224	242	145	145	134	134	152	160	271	283	146	148	230	244	140	162	159	159	117	117
846	RAS	133	139	152	156	233	233	146	146	232	242	145	145	132	132	152	160	269	269	146	146	230	246	140	158	159	159	117	117
847	RAS	133	139	150	156	217	229	146	148	228	242	145	145	132	132	152	160	277	277	146	156	230	242	140	150	157	159	117	125
848	RAS	133	143	150	156	229	229	146	148	232	242	145	145	132	132	158	164	271	277	146	156	230	240	140	150	155	159	117	125
849	RAS	133	139	150	156	227	233	146	148	236	242	145	145	132	132	156	172	261	267	146	146	218	230	140	168	159	161	117	117
850	RAS	133	139	150	156	229	229	146	148	226	242	145	145	132	132	160	172	263	271	146	156	230	244	164	164	155	159	117	125
851	RAS	133	141	150	156	227	227	148	148	224	236	145	145	132	134	158	158	271	271	146	146	230	242	140	158	159	159	111	117
852	RAS	133	139	150	156	227	237	148	148	234	242	145	145	132	132	164	164	275	285	146	146	218	230	140	140	159	161	117	117
853	RAS	137	139	150	156	233	233	146	146	230	236	145	145	134	134	152	164	265	275	146	146	218	230	150	168	159	161	117	117
854	RAS	127	133	150	160	235	235	148	148	222	230	145	145	132	132	152	176	241	261	146	146	230	232	140	140	155	159	117	125
855	RAS	139	143	152	168	233	237	148	148	224	236	145	145	132	132	172	174	251	271	146	156	218	230	140	140	157	159	0	0
856	RAS	133	141	150	160	227	237	146	146	222	230	145	145	132	132	176	182	271	271	146	146	230	246	140	150	157	157	119	119
857	RAS	133	139	150	156	229	229	148	148	228	242	145	145	132	132	152	164	261	271	146	156	218	230	150	150	157	159	117	117
858	RAS	133	139	150	160	217	227	146	146	222	230	145	145	132	138	158	176	259	277	146	146	218	248	150	152	155	159	117	125
859	RAS	133	139	150	156	235	235	146	146	224	230	145	145	132	134	158	164	245	245	146	156	218	246	140	150	157	159	117	117
860	RAS	133	141	150	160	233	237	146	148	230	230	145	145	134	134	158	168	241	241	146	146	218	230	150	150	159	159	121	125
861	RAS	137	141	150	156	227	227	146	148	222	230	145	145	132	132	160	182	0	0	146	146	230	246	140	150	157	159	117	119
863	RAS	133	139	150	156	229	229	146	146	222	234	145	145	132	132	158	158	281	289	146	146	230	244	140	150	159	159	117	117
864	RAS	133	139	152	156	227	235	146	146	234	242	145	145	132	134	158	164	251	287	146	146	218	230	0	0	155	159	0	0
865	RAS	133	139	152	160	223	227	146	148	230	234	145	145	134	134	172	176	0	0	146	146	218	226	0	0	161	161	117	119
866	RAS	141	141	150	156	217	235	146	148	230	242	145	145	132	132	164	170	241	287	146	146	218	226	140	140	155	161	117	117
867	RAS	133	133	150	150	227	233	148	148	222	242	145	145	132	132	152	172	241	241	146	146	218	232	140	150	157	159	117	125
870	RAS	139	139	150	150	229	233	144	148	222	242	145	145	132	132	158	158	255	255	146	146	218	232	150	150	159	159	121	121
871	RAS	131	139	150	150	223	237	144	148	230	242	145	145	132	132	152	164	255	255	146	146	230	242	144	166	157	159	111	117
872	RAS	133	137	150	150	223	227	146	148	222	222	145	145	132	132	152	160	263	271	146	146	230	246	142	144	157	159	111	117
874	RAS	139	141	150	152	217	227	144	148	226	228	145	145	132	134	158	158	0	0	146	146	230	240	140	140	155	157	111	117
875	RAS	139	141	150	150	227	233	148	148	226	242	145	145	134	134	158	164	0	0	146	146	218	230	150	150	159	159	111	117
876	RAS	133	143	150	154	227	233	148	148	230	230	145	145	132	132	156	160	283	301	146	150	230	246	142	158	159	159	117	117
877	RAS	133	139	150	150	233	233	146	148	224	236	145	145	132	132	158	170	241	283	146	146	230	248	140	150	157	159	117	117
879	RAS	131	141	150	162	231	231	146	146	224	230	145	145	132	134	152	172	271	271	146	146	218	230	150	160	159	159	117	125
881	RAS	133	139	150	162	233	237	146	146	222	230	145	145	132	134	152	172	269	277	146	146	218	230	140	150	159	159	117	125
882	RAS	131	133	150	150	237	237	146	148	228	230	145	145	132	134	152	172	261	291	146	148	218	230	140	140	157	159	117	117
884	RAS	133	133	150	150	223	233	146	148	242	242	145	145	132	134	160	164	267	271	146	156	230	248	140	150	159	159	117	117
885	RAS	139	141	150	160	229	229	146	148	222	234	145	145	132	134	152	158	267	267	146	156	218	230	140	140	157	159	117	117
887	RAS	131	139	150	162	229	237	146	148	230	242	145	145	132	134	160	172	271	271	146	156	218	232	150	150	157	159	117	117
888	RAS	137	139	150	150	227	233	144	148	222	230	145	145	132	132	152	158	255	273	146	146	230	246	140	158	159	159	117	117
889	RAS	133	139	150	150	233	233	146	146	230	236	145	145	134	134	152	164	267	267	146	146	230	248	140	140	159	159	117	117
892	RAS	131	133	150	150	223	223	148	148	230	236	145	145	132	132	164	164	237	271	146	156	230	232	0	0	159	161	117	117
893	RAS	133	139	150	156	227	231	146	148	222	222	145	145	132	132	152	172	241	269	146	156	230	230	140	140	155	157	119	141
894	RAS	137	141	150	152	227	229	144	146	230	230	145	145	134	134	152	164	255	261	146	156	218	230	140	140	159	161	117	117
895	RAS	133	143	150	160	227	227	148	148	230	230	145	145	132	132	152	156	251	271	146	146	230	246	158	160	159	159	117	117
896	RAS	121	133	150	168	227	233	146	148	234	242	145	145	134	134	152	164	261	267	146	146	218	230	140	168	159	161	111	111
897	RAS	133	141	150	150	227	233	148	148	226	236	145	145	134	134	158	172	275	275	146	146	230	244	140	168	155	161	111	111
898	RAS	133	139	150	150	227	239	146	148	230	234	145	145	134	134	152	172	267	267	146	146	230	246	140	160	155	159	117	117
900	RAS	131	139	150	150	229	229	144	148	222	234	145	145	134	134	156	158	273	273	146	156	218	230	140	162	159	159	111	111
302	ROK	123	129	150	160	221	229	148	148	222	222	145	145	138	138	152	156	251	277	146	146	230	242	140	152	159	159	117	119
303	ROK	129	133	150	152	229	235	146	146	224	224	145	145	0	0	152	172	267	271	146	146	230	230	140	150	159	159	117	117
304	ROK	129	141	150	152	229	229	146	146	222	238	145	145	132	138	152	152	0	0	146	146	218	232	150	158	159	159	117	117
305	ROK	129	133	150	152	229	229	146	146	222	234	145	145	132	132	152	158	261	269	146	146	232	232	140	150	155	157	117	119
306	ROK	133	139	150	160	229	229	146	146	234	236	145	145	132	138	152	156	267	267	146	146	230	232	140	150	157	157	119	125
307	ROK	129	133	160	172	227	229	148	148	234	236	145	145	134	134	152	158	0	0	146	146	218	230	140	158	157	159	117	117
308	ROK	129	133	154	154	231	237	148	148	222	222	145	145	132	132	152	156	271	271	146	146	230	242	140	150	157	159	117	117
309	ROK	133	133	150	156	223	229	146	152	222	238	145	145	132	132	152	152	265	279	146	146	230	242	140	140	159	161	117	119
310	ROK	133	133	150	156	235	237	146	146	234	242	145	145	138	138	152	156	265	265	146	146	218	242	150	158	157	159	117	125
311	ROK	133	133	150	152	223	229	146	148	236	236	145	145	132	138	152	158	269	275	146	146	230	242	140	164	159	159	117	119
312	ROK	133	133	150	160	229	237	146	146	232	236	145	145	138	138	158	178	257	281	146	146	230	246	140	158	155	155	117	125
313	ROK	133	141	152	160	229	233	146	146	238	238	145	145	132	132	158	158	249	263	146	146	230	230	142	150	157	159	117	117
314	ROK	133	141	150	160	229	229	146	148	222	238	145	145	132	134	152	156	267	267	146	146	230	242	140	152	155	159	117	117
315	ROK	131	133	150	152	227	227	146	148	230	238	145	145	134	134	156	178	263	267	146	148	230	242	140	150	159	159	117	117
316	ROK	123	133	150	160	237	237	146	146	232	232	145	145	134	134	152	178	281	281	146	146	230	230	158	158	155	159	117	119
317	ROK	131	133	150	160	229	229	146	146	222	230	145	145	132	134	156	178	263	271	146	156	230	242	152	158	155	159	117	119
318	ROK	123	133	150	150	229	229	146	146	0	0	145	145	134	134	156	162	0	0	146	156	230	230	144	158	155	157	117	117
319	ROK	133	133	150	150	227	227	144	146	222	232	145	145	134	134	178	178	269	281	146	156	230	242	140	140	155	157	119	119
320	ROK	133	133	150	150	229	229	146	146	224	230	145	145	134	134	152	156	281	281	146	156	230	242	140	158	155	159	117	119
321	ROK	131	133	150	152	227	227	146	146	230	236	145	145	0	0	156	158	257	281	146	146	230	246	150	158	155	155	117	119
322	ROK	133	133	150	152	217	237	146	148	230	230	145	145	132	132	152	158	265	285	146	146	230	230	140	140	159	159	117	117
323	ROK	131	133	150	152	0	0	146	146	222	230	145	145	132	138	156	178	269	269	146	156	218	230	150	158	157	159	117	125
324	ROK	129	137	150	160	229	229	148	148	228	236	145	145	132	132	152	158	241	277	146	146	230	230	150	152	157	159	119	119
325	ROK	133	133	150	160	227	237	146	146	222	222	145	145	134	134	172	178	257	283	146	146	230	246	140	140	157	157	117	125
326	ROK	133	133	150	160	229	229	146	146	228	234	145	145	132	132	152	172	275	275	146	156	218	230	150	150	159	159	117	119
327	ROK	129	141	150	154	237	237	148	148	222	236	145	145	132	132	152	156	251	277	146	146	230	242	150	152	157	159	119	125
328	ROK	129	133	150	158	229	229	148	148	236	242	145	145	134	134	152	158	273	279	146	146	218	230	140	162	159	159	117	117
329	ROK	133	133	150	150	233	235	148	148	234	238	145	145	132	132	152	152	0	0	146	146	218	230	140	144	159	159	117	119
330	ROK	133	133	150	160	235	235	148	148	234	242	145	145	132	132	156	176	273	273	146	146	218	242	144	150	157	159	117	119
331	ROK	133	133	150	150	223	223	148	148	234	238	145	145	0	0	152	152	251	283	146	146	218	218	150	150	155	159	117	119
333	ROK	133	141	150	160	235	237	148	148	234	242	145	145	132	132	156	178	265	265	146	146	230	230	150	158	155	159	117	117
334	ROK	133	133	150	150	233	235	148	148	234	236	145	145	132	132	152	152	279	279	146	146	230	242	144	150	159	159	111	119
335	ROK	133	133	150	160	0	0	0	0	0	0	145	145	0	0	152	152	0	0	146	146	218	230	150	150	155	155	117	117
336	ROK	133	133	150	160	229	239	148	148	230	234	145	145	132	132	156	156	263	263	146	146	220	232	144	152	155	159	117	117
337	ROK	123	133	150	150	217	217	0	0	222	236	145	145	132	132	152	180	263	283	146	148	230	246	144	150	159	159	117	119
338	ROK	129	133	150	158	223	223	146	148	230	236	145	145	134	138	152	156	271	279	146	156	230	230	140	164	159	159	117	119
339	ROK	123	133	150	160	223	223	148	148	224	236	145	145	134	134	152	180	269	269	146	156	230	246	144	158	159	159	119	119
340	ROK	133	133	150	156	223	233	144	150	222	236	145	145	0	0	152	164	245	269	146	148	218	218	140	140	159	159	117	117
341	ROK	133	133	150	168	223	229	148	148	222	236	145	145	134	134	152	158	271	279	146	148	230	230	140	144	159	159	117	119
342	ROK	133	141	152	160	227	229	146	146	230	236	145	145	138	138	152	172	271	271	146	146	230	244	140	150	155	155	117	119
343	ROK	133	133	152	160	0	0	146	146	222	232	145	145	134	134	152	178	269	269	146	146	230	242	140	140	155	155	119	125
344	ROK	133	133	150	168	227	227	0	0	230	232	145	145	132	134	156	178	271	281	154	156	230	242	140	140	155	159	117	117
345	ROK	133	139	150	160	223	231	144	148	222	232	145	145	134	134	152	178	273	283	146	146	230	244	140	150	155	155	117	119
346	ROK	123	139	150	160	231	231	144	148	222	230	145	145	134	134	158	164	283	283	146	146	230	244	140	150	155	159	117	117
347	ROK	133	139	152	156	227	235	144	148	224	230	145	145	132	134	172	178	269	269	146	146	230	244	150	150	159	159	117	117
348	ROK	123	133	150	160	231	233	146	148	224	230	145	145	132	138	158	158	245	269	146	146	230	244	150	150	159	159	117	117
349	ROK	139	141	156	156	227	239	148	148	224	232	145	145	132	132	152	178	269	269	146	146	230	230	150	168	159	159	117	127
350	ROK	123	139	150	160	229	237	148	152	224	224	145	145	132	132	152	152	283	283	146	148	218	242	142	162	157	157	117	125
351	ROK	139	139	150	160	227	235	148	148	230	234	145	145	132	138	158	160	263	283	146	146	230	244	150	150	155	159	117	117
352	ROK	123	133	150	158	227	227	146	150	230	236	145	145	134	134	152	152	267	275	146	146	230	230	140	150	155	159	117	117
353	ROK	133	141	154	160	217	233	144	148	222	238	145	145	134	134	160	162	283	283	146	146	218	242	140	152	155	157	117	117
354	ROK	139	141	152	160	223	223	146	146	236	238	145	145	136	136	152	152	277	277	146	148	218	242	142	162	157	157	117	117
355	ROK	131	139	152	160	233	237	146	148	222	236	145	145	132	132	152	158	281	293	146	146	230	230	140	140	157	159	117	121
356	ROK	123	133	150	154	217	229	146	148	224	238	145	145	132	134	160	180	283	283	146	146	218	230	140	142	159	159	117	117
357	ROK	133	133	150	154	229	231	148	148	236	242	145	145	134	134	160	160	277	283	146	146	230	230	140	140	159	161	117	117
358	ROK	133	139	150	168	229	229	152	152	222	236	145	145	134	134	158	172	271	271	146	146	230	230	158	162	155	159	117	117
360	ROK	133	133	150	160	223	223	144	144	222	236	145	145	134	134	152	158	249	249	146	156	230	242	140	164	157	159	117	119
361	ROK	133	141	150	152	223	223	144	148	236	238	145	145	0	0	152	152	249	249	146	146	218	244	140	150	155	159	117	119
362	ROK	129	133	150	154	235	235	144	148	222	234	145	145	132	132	152	156	251	251	146	146	218	230	140	144	155	159	119	119
363	ROK	133	133	150	160	233	233	148	148	234	236	145	145	132	138	152	158	265	279	146	146	230	242	140	144	159	159	117	119
364	ROK	133	139	150	160	235	235	148	148	230	234	145	145	132	132	152	152	271	271	146	146	230	242	144	158	155	155	117	121
365	ROK	133	133	150	160	229	233	148	152	236	242	145	145	132	138	152	178	261	279	146	148	218	230	140	150	159	159	117	119
366	ROK	133	133	150	150	0	0	0	0	222	234	145	145	132	132	152	156	259	259	146	146	230	230	150	152	155	159	117	117
367	ROK	133	133	150	160	229	229	0	0	230	234	145	145	132	138	152	164	259	259	146	148	230	230	140	140	157	159	119	119
368	ROK	133	133	150	160	233	233	148	148	230	234	145	145	132	138	152	152	263	271	146	146	230	242	150	158	159	159	117	119
369	ROK	133	133	150	160	233	235	148	148	234	236	145	145	132	132	152	152	279	279	146	146	218	242	140	150	155	159	119	119
370	ROK	133	145	150	152	231	233	146	148	222	230	145	145	132	132	152	178	271	281	146	146	230	242	150	150	155	159	117	121
371	ROK	133	133	150	150	233	233	148	148	230	238	145	145	134	134	152	178	281	281	146	146	218	230	140	158	159	159	117	117
372	ROK	129	133	150	160	227	237	146	148	222	222	145	145	132	134	164	178	269	269	146	146	230	246	150	152	155	159	119	119
373	ROK	133	139	150	150	227	227	146	148	230	236	145	145	134	138	152	156	271	283	146	148	230	244	158	162	157	159	117	125
374	ROK	133	143	150	160	223	223	148	148	234	238	145	145	132	132	152	158	265	265	146	146	230	230	150	162	155	159	111	111
375	ROK	131	133	150	156	229	237	148	148	230	234	145	145	134	134	152	158	247	271	146	146	230	230	140	140	159	159	117	117
376	ROK	131	139	150	156	0	0	144	148	224	234	145	145	134	134	156	158	245	269	146	148	230	232	140	140	159	159	111	119
377	ROK	123	133	150	160	237	237	146	146	224	232	145	145	134	134	158	178	269	269	148	148	230	242	140	150	157	159	117	117
379	ROK	133	133	150	160	229	235	148	148	230	242	145	145	134	138	164	176	261	273	146	146	230	244	140	150	157	159	117	119
380	ROK	133	137	156	160	217	235	146	146	224	236	145	145	132	134	164	172	271	279	146	148	230	242	150	150	157	159	117	117
381	ROK	123	133	150	152	235	235	146	148	222	234	145	145	132	134	152	156	261	261	146	148	230	230	150	150	155	157	119	119
382	ROK	131	139	150	150	0	0	146	146	224	230	145	145	132	132	152	152	0	0	146	148	218	218	150	152	157	159	117	119
383	ROK	133	133	150	150	229	229	148	148	230	234	145	145	132	138	152	156	265	265	146	146	230	242	144	152	155	155	117	117
384	ROK	121	139	150	150	227	233	148	148	222	234	145	145	132	134	156	158	241	277	146	156	230	248	140	142	159	159	117	121
386	ROK	133	133	150	152	233	237	148	148	226	238	145	145	132	132	156	158	245	271	146	146	230	230	140	140	157	159	117	125
387	ROK	123	133	150	150	0	0	148	148	230	230	145	145	134	134	152	158	271	271	146	146	218	230	142	152	157	159	117	117
388	ROK	139	139	150	160	233	235	148	148	234	234	145	145	132	134	152	162	241	241	146	156	230	246	142	150	157	159	117	117
389	ROK	133	139	150	152	0	0	148	148	238	238	145	145	0	0	152	152	245	245	146	146	218	230	0	0	0	0	0	0
390	ROK	123	133	150	156	233	237	146	148	224	230	145	145	134	134	154	164	245	265	0	0	218	230	142	142	159	159	117	117
391	ROK	133	139	150	160	231	237	148	148	224	230	145	145	132	132	152	162	241	241	146	156	218	230	140	142	159	159	117	117
392	ROK	123	139	150	150	229	233	146	146	224	242	145	145	132	132	156	162	241	241	146	156	218	230	140	142	157	159	111	117
393	ROK	123	145	150	150	233	233	146	148	224	236	145	145	132	132	158	162	241	241	146	146	230	244	142	150	155	159	117	117
394	ROK	139	141	150	150	227	227	146	146	222	236	145	145	132	132	152	158	267	279	146	156	230	244	150	162	155	157	117	117
395	ROK	139	139	150	152	231	231	146	148	222	236	145	145	132	132	152	158	271	283	146	146	218	230	150	150	157	157	117	119
396	ROK	133	139	152	160	231	233	146	146	222	234	145	145	132	132	152	178	271	271	146	146	230	230	150	152	155	159	121	127
397	ROK	133	139	152	160	227	231	0	0	224	232	145	145	134	134	152	158	269	281	146	146	230	244	150	150	159	159	117	127
398	ROK	133	141	150	156	227	237	146	148	224	232	145	145	132	138	152	178	269	269	146	146	230	230	150	162	155	159	117	117
399	ROK	129	133	156	160	227	229	148	148	230	242	145	145	134	134	158	164	259	269	146	146	230	244	150	158	155	159	111	117
400	ROK	133	137	150	160	227	227	148	148	222	232	145	145	134	134	152	178	241	273	146	146	230	230	140	150	155	159	117	119
901	ROK	129	131	150	160	229	229	0	0	230	234	145	145	0	0	156	172	277	277	146	146	218	230	140	152	155	159	117	117
902	ROK	123	123	150	150	229	237	148	148	228	230	145	145	132	132	152	152	261	279	146	146	230	244	140	150	155	157	111	119
903	ROK	133	133	150	152	229	229	146	146	222	234	145	145	134	134	156	158	261	261	146	146	232	242	140	158	155	157	117	117
904	ROK	129	133	154	160	227	227	148	148	232	234	145	145	0	0	152	160	265	283	146	146	230	230	140	140	157	157	117	119
905	ROK	123	133	152	160	229	229	144	148	224	224	145	145	132	132	152	152	261	261	146	146	218	230	140	140	155	157	117	117
906	ROK	131	135	150	160	235	237	146	146	232	236	145	145	132	134	178	178	271	271	146	156	230	242	140	140	159	159	119	119
907	ROK	129	133	150	152	229	237	146	148	222	232	145	145	0	0	152	178	261	271	146	146	230	242	140	158	155	159	117	125
908	ROK	129	133	152	160	217	229	148	148	222	236	145	145	0	0	152	152	261	285	146	146	218	232	140	158	159	159	117	117
909	ROK	133	133	152	154	229	229	146	146	222	234	145	145	136	136	152	152	267	267	146	146	218	230	150	164	157	161	117	117
910	ROK	123	133	150	152	235	235	146	146	230	236	145	145	134	134	152	158	261	261	146	146	230	242	150	150	157	157	119	119
911	ROK	133	133	150	150	229	229	146	146	222	232	145	145	132	134	152	178	263	271	146	156	230	242	140	152	155	159	117	119
912	ROK	129	141	150	152	235	235	148	148	230	234	145	145	134	134	156	176	249	279	146	146	230	244	140	140	157	159	117	119
913	ROK	133	145	150	150	227	227	144	148	230	238	145	145	134	134	152	156	267	271	146	146	218	230	140	150	159	159	111	117
914	ROK	133	133	150	152	227	229	146	148	224	232	145	145	134	134	172	172	269	269	146	156	230	242	140	158	155	159	117	119
915	ROK	133	133	150	152	229	237	146	146	222	232	145	145	0	0	158	178	269	269	146	156	230	242	140	140	157	159	119	125
916	ROK	133	139	150	160	217	235	148	148	224	224	145	145	0	0	152	172	261	269	146	146	230	242	140	142	155	155	111	117
917	ROK	133	133	150	156	237	237	146	148	224	232	145	145	134	134	166	178	265	281	146	146	230	242	150	158	159	159	119	119
918	ROK	123	133	150	150	227	227	146	146	230	234	145	145	134	134	156	162	281	281	146	156	230	242	144	158	155	157	117	119
920	ROK	133	133	150	152	0	0	146	146	222	230	145	145	134	134	156	178	269	281	146	146	230	246	150	158	155	157	119	119
921	ROK	133	137	150	156	229	229	146	148	230	238	145	145	134	134	152	152	265	285	146	146	230	244	140	152	159	161	117	117
922	ROK	133	139	150	152	229	229	144	148	230	234	145	145	132	132	152	152	271	271	146	148	218	244	140	150	157	159	117	117
923	ROK	123	133	150	154	229	237	148	152	222	230	145	145	132	132	156	156	263	263	146	146	230	242	140	152	155	159	117	117
924	ROK	133	133	150	150	233	235	148	148	234	234	145	145	134	134	156	156	265	265	146	146	218	230	144	158	159	159	117	117
925	ROK	141	141	150	158	229	229	146	146	230	234	145	145	132	132	152	152	269	269	146	156	218	230	150	150	159	159	119	119
926	ROK	133	141	150	152	229	237	152	152	224	234	145	145	132	132	152	152	277	277	146	156	218	230	150	162	155	159	0	0
927	ROK	129	139	150	150	0	0	148	148	222	222	145	145	132	134	164	164	265	283	146	146	230	242	140	152	159	159	117	117
928	ROK	129	133	154	168	229	229	148	148	224	224	145	145	132	134	152	156	263	263	146	148	230	244	150	152	159	159	119	119
930	ROK	131	133	150	150	223	235	148	148	234	236	145	145	132	134	156	178	267	267	146	146	218	242	140	144	155	157	117	119
931	ROK	133	133	150	150	223	223	148	148	234	238	145	145	132	132	152	156	279	279	146	146	218	230	140	150	159	159	0	0
932	ROK	129	133	150	152	229	229	146	148	222	222	145	145	132	132	152	172	263	273	146	146	218	230	150	152	159	159	119	127
933	ROK	133	133	150	150	233	253	146	148	222	238	145	145	138	138	152	156	283	283	146	146	218	246	150	150	159	159	117	119
934	ROK	133	133	150	150	229	229	146	148	234	238	145	145	132	132	152	152	0	0	146	146	218	230	144	150	155	157	0	0
935	ROK	131	141	150	150	237	237	148	152	224	236	145	145	132	132	152	172	267	267	146	156	218	230	140	162	155	155	117	125
936	ROK	133	139	150	150	235	235	148	152	230	236	145	145	138	138	152	152	277	277	148	148	218	242	150	152	157	159	117	125
937	ROK	133	141	150	150	235	237	148	152	234	236	145	145	132	132	152	152	265	265	146	148	218	242	150	150	155	155	117	125
938	ROK	133	133	154	154	229	235	148	152	238	242	145	145	134	134	154	156	237	273	146	146	230	246	140	140	155	159	119	119
939	ROK	123	133	150	156	217	227	146	148	238	238	145	145	134	134	158	158	265	269	146	146	218	230	144	150	159	159	117	119
940	ROK	133	137	150	160	223	231	146	146	232	238	145	145	138	138	152	156	259	287	146	148	230	244	140	164	155	159	119	119
941	ROK	133	145	150	160	229	235	146	148	224	236	145	145	132	134	152	152	275	283	146	146	230	242	140	140	155	155	117	119
942	ROK	133	145	150	150	227	231	146	148	222	236	145	145	132	134	172	172	271	271	146	146	230	244	140	140	155	155	117	121
943	ROK	131	133	150	156	223	223	146	148	230	238	145	145	0	0	178	178	273	281	146	146	230	242	140	158	157	159	119	123
944	ROK	133	139	150	152	233	233	148	148	224	236	145	145	132	134	152	158	245	245	146	156	218	230	140	142	159	159	117	117
945	ROK	133	139	152	156	223	227	148	148	230	242	145	145	134	134	152	158	269	269	146	146	218	230	150	150	155	157	117	117
946	ROK	133	133	150	152	231	235	146	152	232	236	145	145	132	132	158	158	283	283	146	146	218	230	150	150	155	155	117	121
948	ROK	133	139	150	156	0	0	148	148	224	224	145	145	132	132	152	152	263	263	156	156	218	248	144	158	155	159	117	117
949	ROK	123	133	150	150	229	229	148	148	230	230	145	145	134	138	152	176	261	283	146	146	218	242	140	140	159	159	117	119
950	ROK	131	133	150	160	231	231	146	148	230	230	145	145	134	134	156	158	271	271	146	146	230	244	150	158	159	159	117	119
951	ROK	133	133	150	150	235	235	146	152	222	230	145	145	132	134	158	158	271	271	146	146	230	244	150	162	159	159	117	117
952	ROK	133	133	150	152	217	233	146	152	236	238	145	145	138	138	152	160	279	283	146	148	230	242	140	150	157	159	119	119
953	ROK	137	145	150	152	233	233	146	146	222	236	145	145	132	132	152	178	265	271	146	146	218	230	140	150	155	157	119	121
954	ROK	133	133	150	154	217	229	144	148	222	238	145	145	134	134	160	160	271	283	146	146	218	230	140	140	157	159	117	119
956	ROK	123	137	150	150	229	237	146	148	236	238	145	145	134	134	152	172	271	271	146	146	230	242	150	166	157	159	117	119
957	ROK	133	133	150	150	0	0	148	148	234	236	145	145	132	132	152	156	265	265	146	146	218	230	140	144	159	159	119	119
958	ROK	133	133	150	150	235	237	148	148	234	238	145	145	132	132	152	158	0	0	146	146	218	242	144	144	159	159	117	119
959	ROK	133	133	150	150	221	223	148	152	232	238	145	145	134	134	158	178	265	273	146	146	230	244	150	158	159	159	117	117
960	ROK	0	0	150	152	223	223	146	148	0	0	145	145	132	132	154	158	263	277	146	148	218	246	140	144	155	159	111	119
961	ROK	133	133	150	160	233	233	146	148	0	0	145	145	138	138	152	152	265	275	146	146	218	232	150	152	155	159	117	117
962	ROK	139	141	150	160	217	237	146	146	0	0	145	145	134	134	152	156	271	271	146	146	230	246	150	162	157	159	119	125
963	ROK	133	133	150	154	235	235	148	148	234	234	145	145	134	134	152	160	265	271	146	146	218	230	140	150	155	159	117	119
964	ROK	133	133	150	160	223	235	148	148	224	224	145	145	132	134	156	156	273	273	146	146	218	246	140	150	155	159	117	119
965	ROK	133	133	150	160	229	235	148	148	224	234	145	145	134	134	156	156	265	265	146	146	218	230	144	152	155	157	111	119
966	ROK	133	133	150	160	233	235	146	148	230	234	145	145	132	132	156	156	0	0	146	146	218	230	150	152	155	159	117	119
967	ROK	133	133	150	160	229	229	148	152	224	234	145	145	132	134	158	160	271	271	146	146	230	242	140	162	157	159	117	117
968	ROK	131	133	150	162	223	235	146	148	234	236	145	145	0	0	160	160	259	259	146	146	218	230	140	150	157	157	117	119
969	ROK	133	133	150	160	233	233	148	152	234	236	145	145	134	134	152	156	271	279	146	146	218	230	140	158	159	159	117	119
970	ROK	133	133	150	160	217	217	148	148	234	236	145	145	132	132	152	152	269	269	146	146	218	242	144	152	155	159	117	119
971	ROK	131	133	150	160	233	237	146	148	224	230	145	145	134	134	152	164	271	271	146	146	218	230	150	158	159	159	117	117
973	ROK	133	139	150	160	227	235	148	148	230	234	145	145	132	132	156	158	265	265	146	146	218	230	150	150	155	155	117	119
974	ROK	133	133	150	160	223	233	148	152	230	236	145	145	134	138	152	152	277	277	146	146	218	230	150	158	159	159	117	119
975	ROK	137	139	150	160	223	229	146	148	230	230	145	145	132	132	174	174	265	265	146	146	218	230	140	150	159	159	117	119
976	ROK	123	133	150	172	235	235	146	148	234	236	145	145	132	132	152	156	241	241	146	156	218	242	140	144	155	159	119	119
977	ROK	123	133	150	160	237	237	148	148	230	234	145	145	134	134	152	158	271	277	146	146	230	244	140	152	157	159	117	117
978	ROK	131	139	150	160	229	235	146	152	222	234	145	145	132	134	152	152	259	281	146	146	218	244	140	150	157	159	119	119
979	ROK	131	141	150	160	217	233	146	148	224	238	145	145	134	134	152	158	245	259	146	146	230	242	140	150	159	159	111	111
980	ROK	133	133	150	160	217	229	146	148	234	234	145	145	132	134	152	158	269	269	146	146	230	242	140	150	157	159	111	119
981	ROK	131	141	150	160	227	229	146	148	224	224	145	145	134	134	156	156	273	273	146	146	218	230	140	140	159	159	111	117
982	ROK	133	141	150	160	227	235	148	152	236	236	145	145	134	134	152	156	269	269	146	146	230	244	140	150	159	159	117	127
983	ROK	133	139	150	160	233	237	148	152	224	238	145	145	134	134	152	152	263	263	146	146	218	230	140	150	157	159	117	119
984	ROK	131	141	150	160	217	235	148	152	238	238	145	145	134	134	152	174	261	271	146	146	230	248	140	140	159	159	117	119
985	ROK	139	141	150	160	223	235	148	148	222	222	145	145	134	134	152	174	271	271	146	146	218	230	140	158	155	159	117	117
986	ROK	133	141	150	162	227	229	146	148	222	230	145	145	134	134	152	156	277	293	146	146	218	230	140	168	157	159	117	121
987	ROK	133	141	150	162	223	235	148	148	222	236	145	145	132	132	152	174	265	265	146	146	230	244	140	150	157	159	121	121
988	ROK	139	139	150	160	223	227	146	148	230	238	145	145	132	134	152	158	275	283	146	146	232	244	150	150	155	159	117	117
989	ROK	123	133	150	160	229	229	148	148	224	230	145	145	134	134	152	176	273	283	146	146	218	244	142	150	157	157	117	117
990	ROK	131	139	150	160	229	233	146	148	224	232	145	145	132	134	162	172	245	245	146	146	230	244	150	158	159	159	117	117
991	ROK	133	139	150	160	229	233	146	146	224	238	145	145	132	132	158	158	241	241	146	146	230	246	140	142	159	159	117	117
992	ROK	139	139	150	160	233	233	146	146	234	236	145	145	132	132	158	162	241	281	146	156	230	246	140	150	155	159	117	117
993	ROK	123	133	150	160	227	237	146	148	224	232	145	145	132	132	158	158	241	241	146	156	230	244	142	150	155	159	117	117
994	ROK	141	141	150	160	229	229	146	146	234	236	145	145	132	138	156	158	271	271	146	146	230	244	150	150	155	159	111	117
995	ROK	139	139	150	160	231	231	144	146	230	236	145	145	132	132	158	158	271	271	146	146	230	244	140	150	155	157	117	117
996	ROK	139	139	152	162	231	235	146	146	222	222	145	145	132	132	164	176	271	281	146	146	230	244	140	142	157	159	121	125
997	ROK	0	0	152	160	231	233	146	146	222	230	145	145	132	132	152	156	0	0	156	156	218	230	150	150	155	159	117	121
998	ROK	139	141	152	160	227	237	146	148	224	232	145	145	0	0	152	174	269	277	146	146	230	244	150	162	155	155	117	117
999	ROK	133	133	150	160	227	229	146	148	230	230	145	145	134	134	156	174	269	281	146	146	218	230	140	150	155	159	117	117
1000	ROK	133	133	150	160	231	237	144	148	224	230	145	145	134	134	158	164	245	245	146	146	230	244	140	150	159	159	117	117
102	UKM	129	139	152	152	229	229	146	146	238	242	145	145	132	132	162	164	0	0	146	156	218	230	150	150	155	159	0	0
104	UKM	133	133	150	160	229	235	146	148	236	242	145	145	132	132	156	176	241	273	146	146	218	230	150	158	157	159	117	121
105	UKM	133	133	150	160	233	237	148	148	228	230	145	145	132	132	156	172	237	287	146	146	218	242	140	140	159	159	117	117
107	UKM	133	141	150	160	233	235	146	148	230	236	145	145	132	134	152	160	271	285	146	146	230	246	140	162	159	159	119	119
109	UKM	133	133	148	150	217	235	146	148	228	242	145	145	134	134	152	164	271	279	146	146	218	230	142	150	155	157	117	117
110	UKM	141	141	150	160	217	235	152	152	234	242	145	145	138	138	164	172	271	281	146	146	230	244	140	150	157	159	111	121
111	UKM	133	133	150	160	217	237	144	148	230	236	145	145	132	132	158	166	0	0	146	146	230	244	140	140	155	159	111	117
112	UKM	133	137	150	160	227	231	146	148	0	0	145	145	134	134	152	174	0	0	146	156	218	242	140	150	155	159	117	119
114	UKM	133	133	150	160	229	237	148	148	232	242	145	145	0	0	158	164	271	281	146	146	218	230	140	150	157	159	117	117
115	UKM	133	137	152	160	227	229	148	148	230	242	145	145	134	134	154	158	265	285	146	156	218	246	150	150	157	159	117	119
116	UKM	133	139	152	160	235	235	146	148	230	236	145	145	132	132	156	178	263	275	146	146	230	242	140	172	157	159	117	117
117	UKM	133	141	150	156	227	229	146	146	222	222	145	145	134	134	152	158	271	271	146	156	230	230	150	158	155	157	0	0
118	UKM	131	133	150	160	233	233	148	148	230	236	145	145	132	132	156	166	263	263	146	156	230	244	140	150	155	155	111	119
119	UKM	133	133	150	160	237	237	146	146	226	230	145	145	132	134	158	158	267	283	146	156	230	242	150	150	157	159	117	119
120	UKM	139	139	150	150	229	229	148	148	224	232	145	145	0	0	152	164	0	0	146	146	218	230	150	150	155	159	0	0
122	UKM	129	141	150	160	227	227	146	148	236	238	145	145	134	134	158	180	271	279	146	146	230	242	140	150	157	159	111	117
123	UKM	129	133	156	160	229	229	146	148	222	242	145	145	134	134	158	176	271	281	146	156	218	230	140	152	157	159	117	117
124	UKM	123	129	152	160	0	0	148	148	224	242	145	145	132	132	156	156	271	271	146	156	0	0	0	0	0	0	0	0
125	UKM	123	155	152	160	237	237	148	148	222	236	145	145	132	132	152	164	263	277	146	146	218	242	150	150	155	159	117	121
126	UKM	133	139	150	160	229	229	148	150	224	234	145	145	132	132	164	164	285	285	146	156	218	230	140	140	155	159	117	119
128	UKM	133	141	150	160	235	237	148	152	230	236	145	145	134	134	152	160	271	283	146	146	218	230	140	140	159	159	117	117
129	UKM	129	141	150	160	235	235	148	148	234	236	145	145	134	134	156	158	241	263	146	146	218	230	140	164	159	159	117	121
132	UKM	133	141	150	160	233	235	148	148	224	228	145	145	132	132	156	164	243	285	146	146	230	248	150	164	155	159	117	117
133	UKM	129	141	150	160	233	235	148	148	0	0	145	145	132	132	152	156	241	241	146	146	230	230	164	164	157	159	0	0
134	UKM	133	133	150	168	231	231	144	150	238	242	145	145	132	132	152	164	275	275	146	146	218	230	140	150	157	159	117	117
135	UKM	129	133	152	160	217	231	148	148	226	236	145	145	132	134	152	158	281	281	146	146	230	230	140	164	159	159	111	111
136	UKM	133	141	150	160	0	0	146	146	230	242	145	145	0	0	156	158	263	263	146	156	218	230	142	164	159	159	111	117
137	UKM	133	139	150	160	233	235	148	148	224	224	145	145	132	132	158	164	245	269	146	146	218	230	142	164	157	157	117	119
138	UKM	131	131	150	160	235	235	146	146	224	224	145	145	132	134	158	164	0	0	146	146	218	230	160	164	159	159	119	119
139	UKM	139	141	150	160	229	237	146	148	232	236	145	145	134	134	152	162	263	275	146	156	218	230	150	150	157	159	111	119
141	UKM	133	137	150	160	229	237	144	146	222	242	145	145	132	134	162	164	269	275	146	156	230	240	140	150	157	159	117	119
142	UKM	139	139	150	160	229	233	148	148	224	234	145	145	132	134	152	164	267	285	146	146	226	244	150	150	157	159	111	125
143	UKM	123	133	150	160	229	235	144	148	224	236	145	145	0	0	152	156	261	281	146	146	230	230	140	158	155	159	111	117
144	UKM	129	133	150	160	235	237	146	150	228	234	145	145	132	132	158	158	267	271	146	146	230	244	140	140	159	159	117	121
145	UKM	129	145	150	150	0	0	148	148	224	230	145	145	132	132	152	156	0	0	146	146	230	230	140	144	155	159	117	117
146	UKM	139	141	150	160	223	235	148	148	224	230	145	145	132	132	158	178	269	285	146	146	230	242	144	164	157	159	111	117
148	UKM	133	137	150	160	227	237	148	148	230	236	145	145	132	132	152	158	263	285	146	146	230	242	140	150	157	159	117	119
151	UKM	133	133	150	150	229	229	146	146	230	236	145	145	0	0	158	158	0	0	146	146	230	230	144	158	155	157	0	0
152	UKM	139	139	150	160	217	237	148	148	236	236	145	145	132	134	152	152	0	0	146	146	230	244	140	158	157	159	111	117
153	UKM	129	139	152	160	217	237	148	148	234	236	145	145	132	134	152	160	269	285	146	156	230	244	140	158	157	159	111	117
156	UKM	129	139	152	160	217	237	146	146	234	236	145	145	0	0	156	162	267	267	146	156	230	242	150	150	159	159	117	125
157	UKM	129	131	150	168	229	229	146	148	222	222	145	145	132	132	152	158	273	285	146	146	230	230	140	150	157	157	119	125
158	UKM	133	141	150	160	243	243	150	150	230	236	145	145	132	132	158	164	261	281	146	146	218	230	140	158	155	155	117	117
159	UKM	133	141	150	160	237	237	146	146	228	230	145	145	0	0	158	160	0	0	146	156	230	230	150	158	155	157	117	117
160	UKM	133	133	150	168	217	235	144	146	230	234	145	145	134	134	158	158	261	261	146	156	230	242	158	158	155	157	111	117
161	UKM	133	143	152	160	231	237	144	144	226	242	145	145	134	134	152	158	265	271	146	156	230	242	140	158	157	157	111	117
162	UKM	133	133	150	160	0	0	148	148	232	236	145	145	0	0	152	156	0	0	146	146	230	230	140	144	159	159	0	0
163	UKM	133	133	150	160	237	237	146	150	230	230	145	145	132	132	156	158	261	283	146	156	230	244	144	158	155	157	111	117
164	UKM	137	141	150	160	231	237	146	146	230	236	145	145	0	0	158	158	245	261	146	156	230	230	142	158	155	157	117	117
165	UKM	137	139	150	160	235	235	146	146	236	242	145	145	132	132	152	164	267	267	146	146	230	230	150	150	155	159	117	121
167	UKM	129	131	150	160	229	231	150	150	230	232	145	145	132	132	152	158	267	279	146	146	218	244	140	144	155	159	111	125
168	UKM	133	137	150	160	0	0	146	146	230	236	145	145	0	0	160	174	259	259	146	156	218	232	140	150	159	159	111	111
169	UKM	133	141	150	160	0	0	148	148	0	0	145	145	0	0	160	160	0	0	146	146	230	230	150	158	155	159	111	117
170	UKM	129	133	150	150	233	237	146	146	222	242	145	145	132	132	164	164	269	275	146	146	218	230	140	140	155	159	111	119
171	UKM	133	133	150	160	237	237	146	148	230	242	145	145	132	132	152	158	265	279	146	146	230	242	140	158	157	159	119	119
173	UKM	133	133	150	160	233	237	148	150	236	242	145	145	132	132	152	158	273	277	146	146	230	242	140	140	159	159	117	119
174	UKM	139	143	152	160	0	0	148	148	224	236	145	145	0	0	164	164	0	0	146	156	218	230	150	164	155	159	0	0
176	UKM	123	129	150	156	229	237	150	150	222	238	145	145	134	134	152	176	259	267	146	156	218	244	140	150	155	157	117	119
177	UKM	133	133	150	168	227	237	146	150	226	242	145	145	134	134	152	180	0	0	146	156	230	244	142	176	155	157	111	119
178	UKM	129	133	150	160	217	229	148	148	224	236	145	145	0	0	152	158	271	285	146	146	230	248	150	158	155	159	117	125
179	UKM	133	133	150	160	235	235	148	148	234	236	145	145	132	132	158	164	263	263	146	156	230	246	150	150	155	157	111	117
180	UKM	129	131	150	160	235	237	148	150	222	236	145	145	134	134	160	160	241	241	146	146	218	230	150	164	159	159	121	127
181	UKM	131	133	150	160	237	237	148	148	230	236	145	145	0	0	152	160	0	0	146	146	230	230	140	150	157	159	0	0
182	UKM	133	141	150	160	235	235	148	148	226	234	145	145	0	0	178	178	277	283	146	146	230	244	152	168	157	157	119	125
183	UKM	133	141	152	160	0	0	0	0	222	230	145	145	134	138	158	178	0	0	146	146	230	230	152	168	157	157	0	0
185	UKM	133	133	160	160	0	0	144	152	236	242	145	145	132	132	152	164	0	0	146	146	230	230	140	140	157	159	0	0
186	UKM	139	141	150	160	231	231	148	148	230	236	145	145	132	132	156	160	261	275	146	146	232	244	140	144	159	159	119	125
187	UKM	133	141	152	160	229	235	148	148	226	236	145	145	132	138	156	172	277	277	146	154	220	232	140	144	159	159	117	119
188	UKM	133	141	150	160	235	235	146	148	234	236	145	145	132	132	160	178	241	283	146	146	230	242	140	158	157	159	117	125
189	UKM	133	137	150	160	227	235	150	150	232	236	145	145	132	132	156	158	245	267	146	146	230	242	140	158	157	159	117	117
190	UKM	133	143	150	160	235	235	144	150	232	236	145	145	132	132	158	158	245	245	146	146	230	230	140	158	157	157	117	117
191	UKM	133	143	150	150	229	235	144	148	232	236	145	145	132	132	152	158	245	267	146	146	230	246	140	158	157	157	117	119
192	UKM	131	133	150	150	235	235	146	152	230	236	145	145	138	138	152	160	241	279	146	146	230	244	142	150	157	159	117	119
194	UKM	133	139	152	156	217	217	148	148	234	242	145	145	132	132	160	174	267	271	146	156	218	240	142	150	157	159	111	119
195	UKM	139	143	152	152	227	233	146	148	230	236	145	145	134	134	152	164	257	265	146	156	218	230	150	158	155	157	111	119
196	UKM	131	133	150	152	227	235	146	146	230	242	145	145	132	134	152	158	259	259	146	156	218	230	158	162	157	159	111	117
197	UKM	133	139	150	160	0	0	146	146	222	238	145	145	138	138	156	178	273	273	146	146	230	230	152	158	159	159	111	117
198	UKM	133	139	150	150	233	233	146	148	224	242	145	145	132	134	158	164	0	0	146	146	230	230	150	158	157	157	117	121
199	UKM	137	141	150	160	0	0	148	148	236	242	145	145	132	132	152	158	0	0	146	146	230	242	150	152	157	159	0	0
200	UKM	133	141	150	160	233	233	146	148	226	228	145	145	132	134	152	174	243	243	146	146	218	230	140	164	157	159	117	117
1001	UKM	133	137	150	160	227	235	146	148	238	238	145	145	132	132	164	164	237	271	146	156	218	230	158	158	159	159	117	121
1002	UKM	129	139	152	160	227	229	146	152	0	0	145	145	132	132	164	164	281	293	146	156	218	230	150	150	155	159	121	125
1003	UKM	133	133	152	160	229	229	148	152	236	236	145	145	0	0	152	164	265	287	146	156	230	244	140	140	157	157	111	121
1004	UKM	133	133	150	162	217	233	148	148	228	236	145	145	134	134	156	174	265	287	146	146	218	230	140	152	155	159	117	125
1005	UKM	133	141	150	160	233	233	146	146	230	230	145	145	132	134	152	160	271	285	146	146	230	246	140	162	159	159	119	119
1006	UKM	123	137	150	160	229	237	148	148	224	224	145	145	132	134	176	176	263	279	146	156	218	230	140	140	159	159	117	127
1008	UKM	0	0	150	160	227	231	144	148	0	0	145	145	0	0	158	160	281	293	146	146	218	230	0	0	155	159	111	119
1009	UKM	133	133	150	160	223	233	148	152	0	0	145	145	132	132	156	176	237	287	146	146	230	242	140	140	155	159	111	117
1010	UKM	0	0	150	160	235	235	146	148	0	0	145	145	132	132	156	158	287	287	146	146	218	230	140	164	157	159	117	119
1011	UKM	133	133	150	160	217	237	146	148	0	0	145	145	132	138	158	166	243	263	146	146	230	244	140	140	155	159	111	117
1012	UKM	133	139	150	160	229	237	148	148	230	236	145	145	134	134	152	154	255	255	146	146	218	242	150	172	159	159	117	119
1013	UKM	133	137	150	160	237	237	148	148	230	230	145	145	132	134	156	158	255	281	146	146	230	244	144	172	155	157	111	119
1014	UKM	133	133	150	160	229	237	144	148	228	228	145	145	134	134	152	154	255	267	146	146	218	230	150	172	157	159	111	117
1015	UKM	131	137	152	160	229	233	146	148	230	230	145	145	134	134	152	154	255	269	146	146	230	244	140	150	157	157	119	119
1016	UKM	133	139	150	160	235	235	146	148	0	0	145	145	132	132	156	156	263	275	146	146	230	242	140	172	157	159	117	117
1017	UKM	133	133	150	160	237	237	146	148	232	232	145	145	132	132	156	158	261	281	146	146	230	244	140	168	157	157	117	117
1018	UKM	129	133	150	160	235	235	146	152	0	0	145	145	132	132	152	158	263	271	146	146	230	244	140	142	159	159	111	119
1019	UKM	129	139	150	156	229	233	146	152	232	242	145	145	132	132	158	164	243	243	146	146	230	248	140	164	157	159	117	117
1020	UKM	139	139	150	160	229	229	148	148	0	0	145	145	134	134	152	164	237	269	146	146	218	230	150	150	155	159	111	119
1021	UKM	133	133	150	160	0	0	146	148	0	0	145	145	132	134	158	158	267	283	146	156	230	242	150	150	157	159	117	117
1022	UKM	0	0	150	160	227	237	146	148	0	0	145	145	134	134	158	158	271	279	146	146	230	242	140	150	157	159	111	117
1023	UKM	129	133	150	160	229	229	146	148	222	222	145	145	134	136	158	176	271	281	146	156	218	230	140	152	157	159	117	117
1024	UKM	123	129	150	160	227	233	146	148	224	242	145	145	132	134	156	156	237	269	146	146	218	230	164	172	159	159	117	117
1025	UKM	131	131	150	160	229	235	146	152	222	230	145	145	132	132	152	158	265	281	146	156	218	230	150	162	157	159	111	111
1026	UKM	133	139	150	160	229	233	148	148	224	234	145	145	0	0	164	164	237	287	146	156	230	242	140	140	155	159	0	0
1027	UKM	133	141	150	160	233	237	148	152	222	222	145	145	132	132	152	158	261	285	156	156	230	244	140	140	159	159	0	0
1029	UKM	133	133	150	168	0	0	146	152	230	236	145	145	132	134	158	164	291	291	146	156	218	230	140	162	157	159	111	119
1030	UKM	137	137	150	160	217	235	148	148	0	0	145	145	132	134	152	164	279	287	146	146	218	230	150	158	155	159	0	0
1031	UKM	129	133	150	160	229	229	146	146	222	236	145	145	132	132	152	158	263	269	146	146	230	244	140	164	159	159	0	0
1033	UKM	129	129	150	160	235	235	146	148	230	230	145	145	132	132	152	156	241	281	146	156	230	230	0	0	159	159	0	0
1034	UKM	133	133	150	160	0	0	152	152	0	0	145	145	132	132	152	164	269	275	146	146	218	230	140	150	157	159	0	0
1036	UKM	133	141	150	160	237	237	146	152	0	0	145	145	0	0	156	158	251	263	146	156	218	230	142	164	159	159	111	117
1038	UKM	133	139	150	160	235	235	148	148	0	0	145	145	134	134	158	158	259	271	146	146	230	244	140	166	159	159	0	0
1039	UKM	133	141	150	160	229	237	146	148	232	232	145	145	134	134	152	162	263	275	146	156	218	230	150	150	157	159	111	111
1040	UKM	133	133	150	160	0	0	146	146	0	0	145	145	134	134	152	160	245	285	146	146	230	242	140	150	155	159	111	119
1041	UKM	133	137	150	160	0	0	146	146	224	224	145	145	132	134	164	164	269	275	156	156	218	230	140	150	157	159	117	119
1042	UKM	133	139	150	160	0	0	148	148	230	230	145	145	132	134	152	164	267	285	146	146	218	244	150	150	157	159	111	111
1043	UKM	133	139	150	160	0	0	148	148	230	242	145	145	132	132	152	164	265	281	146	146	218	230	144	144	157	159	117	117
1044	UKM	133	133	150	160	237	237	146	146	0	0	145	145	132	132	158	158	267	271	146	146	230	244	140	140	159	159	117	121
1045	UKM	129	129	150	160	229	229	148	148	224	224	145	145	132	138	152	156	267	291	146	146	230	244	140	144	155	159	0	0
1046	UKM	133	139	150	160	231	235	144	148	234	234	145	145	132	132	158	158	269	287	146	146	218	230	144	164	157	159	111	117
1047	UKM	123	141	150	160	229	233	146	146	0	0	145	145	132	132	158	164	259	281	146	156	218	230	144	150	159	159	117	119
1048	UKM	133	137	150	160	0	0	148	148	230	230	145	145	132	132	152	158	263	263	146	146	218	230	140	150	157	159	117	119
1049	UKM	141	141	150	160	217	231	148	148	230	230	145	145	134	134	156	164	263	263	146	146	230	248	140	140	159	159	117	117
1050	UKM	139	141	150	160	227	233	146	148	0	0	145	145	132	132	164	174	263	263	146	156	218	230	140	144	155	157	121	121
1051	UKM	133	133	150	160	229	237	146	146	0	0	145	145	0	0	158	164	237	283	146	146	230	244	144	158	155	157	117	117
1052	UKM	129	139	150	160	231	235	146	146	230	230	145	145	132	132	156	164	267	267	146	156	218	230	140	144	155	157	111	111
1053	UKM	133	139	150	160	0	0	148	148	0	0	145	145	132	132	152	152	265	285	146	156	230	242	158	168	157	159	0	0
1054	UKM	133	141	150	160	0	0	146	148	0	0	145	145	0	0	158	158	277	283	146	146	230	242	168	172	155	159	117	117
1055	UKM	129	139	150	160	229	229	148	148	0	0	145	145	132	132	152	156	265	271	156	156	230	248	140	150	159	159	119	119
1056	UKM	133	133	150	150	0	0	146	146	234	236	145	145	132	132	156	158	237	267	146	146	230	230	142	150	155	159	145	145
1058	UKM	133	145	150	160	0	0	146	146	230	236	145	145	132	132	158	158	285	285	146	146	230	244	150	152	155	155	0	0
1059	UKM	133	141	150	160	231	231	146	146	228	230	145	145	134	134	158	160	261	271	146	156	230	242	150	158	155	157	117	117
1060	UKM	133	133	160	168	0	0	146	148	234	242	145	145	134	134	158	158	259	265	146	146	230	242	140	158	157	159	111	117
1061	UKM	133	139	150	160	231	231	146	148	230	232	145	145	0	0	156	164	267	287	146	146	230	244	144	144	157	159	125	125
1062	UKM	129	139	150	168	0	0	146	146	224	238	145	145	132	134	156	168	275	283	146	146	230	248	150	172	157	159	0	0
1063	UKM	133	133	150	160	229	229	148	148	230	242	145	145	138	138	160	164	261	281	146	146	230	230	140	150	157	159	111	117
1064	UKM	133	139	150	160	229	229	146	148	230	236	145	145	132	132	156	158	237	283	146	156	230	242	140	150	155	157	119	119
1065	UKM	133	139	150	160	0	0	146	146	230	236	145	145	132	138	164	164	267	287	146	146	230	230	150	150	155	159	117	119
1066	UKM	133	139	150	160	0	0	148	148	230	236	145	145	132	132	152	152	267	285	146	146	230	244	140	144	159	159	111	111
1067	UKM	131	133	150	160	217	229	146	146	230	234	145	145	134	134	158	158	259	279	146	146	230	244	140	158	157	159	117	125
1068	UKM	133	137	150	160	229	235	146	146	230	236	145	145	132	132	164	164	259	275	146	146	218	232	140	150	159	159	111	111
1069	UKM	133	141	150	160	217	217	148	148	228	242	145	145	0	0	158	158	261	267	146	146	230	242	150	158	155	159	0	0
1071	UKM	133	133	150	160	0	0	146	146	230	242	145	145	132	134	152	158	265	279	146	146	230	242	140	158	157	159	0	0
1072	UKM	133	141	150	160	231	231	0	0	232	236	145	145	0	0	152	156	259	267	146	146	218	230	150	158	155	159	117	125
1073	UKM	133	139	150	160	0	0	0	0	230	236	145	145	134	134	158	158	267	279	146	146	218	230	144	150	159	159	0	0
1074	UKM	139	143	150	160	0	0	148	148	224	228	145	145	132	138	152	164	275	287	146	146	218	230	140	164	157	159	0	0
1075	UKM	133	143	150	160	231	231	148	148	230	242	145	145	132	132	156	162	267	281	146	146	218	230	150	164	157	159	0	0
1076	UKM	123	129	150	160	0	0	146	146	222	230	145	145	132	134	152	152	259	267	146	146	218	230	0	0	155	157	109	115
1077	UKM	133	133	150	168	0	0	146	146	226	242	145	145	134	138	152	152	237	279	146	146	218	230	142	172	155	157	0	0
1078	UKM	133	133	150	160	0	0	146	146	230	236	145	145	132	134	160	160	259	277	146	146	218	230	140	140	157	157	0	0
1079	UKM	133	137	160	168	235	235	146	146	224	236	145	145	0	0	158	158	241	283	146	146	218	230	140	158	159	159	0	0
1080	UKM	133	133	150	160	0	0	146	146	228	236	145	145	134	134	154	158	255	265	146	146	230	242	144	158	157	159	0	0
1081	UKM	131	133	150	160	237	237	148	148	230	236	145	145	0	0	152	152	265	287	146	146	218	230	140	150	157	159	0	0
1082	UKM	133	133	150	160	0	0	146	148	230	242	145	145	132	138	158	158	237	277	146	146	218	230	140	150	157	157	0	0
1083	UKM	133	143	148	160	0	0	148	148	230	242	145	145	134	138	156	160	259	269	146	146	230	242	152	168	157	157	119	119
1084	UKM	133	137	150	160	0	0	148	148	228	230	145	145	132	132	158	158	271	285	146	146	218	230	150	150	155	159	119	119
1085	UKM	133	133	150	160	0	0	148	148	236	242	145	145	132	132	152	164	243	281	146	146	230	244	140	164	157	159	111	117
1087	UKM	133	133	150	160	0	0	148	148	230	236	145	145	132	140	152	152	241	281	146	146	230	232	140	158	155	157	0	0
1088	UKM	133	141	150	160	235	235	146	146	234	236	145	145	132	132	160	160	241	283	146	146	230	242	140	158	157	159	0	0
1089	UKM	133	141	150	160	237	237	0	0	230	238	145	145	132	132	152	160	241	271	146	146	230	240	140	164	159	159	0	0
1090	UKM	133	133	150	160	0	0	144	150	232	236	145	145	132	136	152	160	245	279	146	146	230	230	140	158	157	157	117	117
1091	UKM	133	133	150	160	0	0	148	148	222	232	145	145	132	132	152	152	245	273	146	146	230	242	150	158	157	157	117	117
1092	UKM	131	133	150	160	0	0	146	146	230	236	145	145	132	138	160	174	241	279	146	156	218	230	142	150	157	159	0	0
1094	UKM	133	139	150	150	231	231	0	0	234	242	145	145	132	132	152	156	267	271	146	146	218	230	142	150	157	159	111	111
1095	UKM	133	139	152	160	0	0	144	148	234	242	145	145	132	132	156	156	267	271	146	146	218	218	142	150	157	159	111	111
1096	UKM	133	133	150	160	0	0	148	148	228	230	145	145	132	138	160	170	273	287	146	146	218	230	140	140	155	159	0	0
1097	UKM	133	139	150	160	0	0	146	146	230	238	145	145	132	132	168	168	271	275	146	146	230	230	152	158	159	159	111	111
1098	UKM	137	139	150	150	237	237	146	148	230	236	145	145	132	132	152	164	241	261	146	146	218	230	150	158	159	159	0	0
1099	UKM	133	139	150	160	0	0	144	144	230	234	145	145	132	134	152	152	0	0	146	146	218	230	140	150	155	159	119	119
1100	UKM	139	141	150	160	0	0	148	148	226	234	145	145	132	134	172	172	263	281	146	146	218	230	150	172	157	157	0	0
